# Supplementary material for: Methylene blue decreases mitochondrial lysine acetylation in the diabetic heart
Source: Mol Cell Biochem. 2017 Mar 16;432(1):7–24. doi: 10.1007/s11010-017-2993-1 (PMC5532421; doi:10.1007/s11010-017-2993-1)
Supplement: Supplementary file 1 — Supplementary material 1 (XLSX 15 KB) [file 11010_2017_2993_MOESM1_ESM.xlsx]

## Sheet: echo summary
	CTL	CTL + MB	DB	DB + MB
	Animal data & circulating markers
BWstart (g)	285.0 ± 6.9	282.0 ± 9.9	285.8 ± 4.4	285.8 ± 3.4
BWend (g)	359.0 ± 15.9	369.0 ± 16.5	273.0 ± 3.8*	265.0 ± 11.5*
NFBG (mg/dL)	98.6 ± 1.3	97.3 ± 4.5	400.2 ± 14.9*	456.8 ± 23.9*
FBG (mg/dL)	99.0 ± 0.5	95.3 ± 2.3	310.6 ± 10.8*	320.1 ± 8.9*
Hb A1C (%)	2.5 ± 0.1	2.5 ± 0.1	5.6 ± 0.1*	5.6 ± 0.2*
	Echocardiographic data
LV mass (g)	0.81 ± 0.04	0.79 ± 0.05	0.90 ± 0.03	0.84 ± 0.04
HR (bpm)	363 ± 10	354 ± 7	284 ± 11*	273 ± 14*
End-diastolic dia. (cm)	0.79 ± 0.02	0.77 ± 0.02	0.84 ± 0.02*	0.81 ± 0.01
End-systolic dia. (cm)	0.45 ± 0.03	0.45 ± 0.01	0.50 ± 0.03*	0.44 ± 0.01
Anterior LV wall (diastole, mm)	1.31 ± 0.04	1.31 ± 0.05	1.32 ± 0.02	1.33 ± 0.05
Posterior LV wall (diastole, mm)	1.53 ± 0.06	1.51 ± 0.05	1.48 ± 0.05	1.45 ± 0.04
Anterior wall (systole, mm)	2.23 ± 0.09	2.24 ± 0.06	2.08 ± 0.09	2.15 ± 0.16
Posterior LV wall (systole, mm)	2.39 ± 0.07	2.39 ± 0.09	2.34 ± 0.03	2.31 ± 0.06
Ejection time (msec)	73 ± 2	74 ± 2	105 ± 7*	108 ± 5*
IVC + IVRT (msec)	31 ± 2	31 ± 1	49 ± 3*	49 ± 3*
MPI	0.43 ± 0.04	0.42 ± 0.02	0.48 ± 0.05	0.46 ± 0.03
Fraction shortening	0.44 ± 0.03	0.43 ± 0.01	0.41 ± 0.01	0.45 ± 0.01
End diastolic vol. (ml)	0.52 ± 0.03	0.50 ± 0.03	0.64 ± 0.05*	0.57 ± 0.03
End systolic vol. (ml)	0.09 ± 0.01	0.08 ± 0.01	0.13 ± 0.02*	0.10 ± 0.01
	LV hemodynamics
LVmax vol. (μL)	504 ± 29	473 ± 26	624 ± 50*	550 ± 10*
LVmin vol. (μL)	123.6 ± 11.0	105.5 ± 8.4	169.9 ± 21.7*	131.2 ± 10.8*#
End systolic vol. (μL)	132.8 ± 11.4	133.4 ± 14.7	199.5 ± 28.5*	149.6 ± 11.4#
End diastolic vol. (μL)	477.7 ± 6.3	450.8 ± 27.2	579.7 ± 43.3*	486.8 ± 26.1#
Stroke vol. (mL)	380.1 ± 22.5	367.5 ± 18.3	454.9 ± 36.9*	419.0 ± 17.1
Cardiac output (ml/min.)	126.3 ± 9.3	130.9 ± 6.6	122.1 ± 9.5	119.1 ± 7.3
End systolic pressure (mmHg)	118.9 ± 4.8	124.1 ± 6.4	98.6 ± 4.5*	109.0 ± 3.3*
End diastolic pressure (mmHg)	6.3 ± 0.5	7.6 ± 0.9	9.3 ± 0.9*	8.8 ± 0.2*
Ejection fraction (%)	75.6 ± 1.6	78.0 ± 0.9	72.9 ± 2.7*	76.3 ± 1.3#
Art. elastance (mmHg/μL)	0.32 ± 0.03	0.35 ± 0.03	0.22 ± 0.01	0.26 ± 0.1
+dP/dt (mmHg/sec)	6829 ± 638	7580 ± 559	4464 ± 168*	4870 ± 401*
-dP/dt (mmHg/sec)	10292 ± 1027	10551 ± 1346	4734 ± 420*	4773 ± 407*
Volume at +dP/dt (μL)	456 ± 32	459 ± 21	609 ± 52*	526 ± 24
Volume at -dP/dt (μL)	133 ± 12	126 ± 16	198 ± 32*	145 ± 10#
Powermax (mWatts/μL2)	5.4 ± 0.8	7.3 ± 1.1	2.85 ± 0.3*	4.2 ± 0.6#
Tauweiss (msec)	10.1 ± 0.5	9.7 ± 0.4	19.2 ± 1.1*	19.0 ± 1.1*
