# Supplementary material for: Methylene blue decreases mitochondrial lysine acetylation in the diabetic heart
Source: Mol Cell Biochem. 2017 Mar 16;432(1):7–24. doi: 10.1007/s11010-017-2993-1 (PMC5532421; doi:10.1007/s11010-017-2993-1)
Supplement: Supplementary file 2 — Supplementary material 2 (XLSX 104 KB) [file 11010_2017_2993_MOESM2_ESM.xlsx]

## Sheet: exposed
Table S2. List of all peptides identified in DB and DB+MB cardiac mitochondria
Information in the following table is provided under two different headers. The first header that starts with 'Protein details' gives the information about protein and the second header that starts with 'Peptide details' gives information about the peptide identified by Mascot.
Headers for protein level information
Swiss-Prot accession number and gene name
Description: protein name
PepCount: total number of peptides identified under each protein (includes repeated identification of peptides)
UniquePeptideCount: total number of unique peptides identified under each protein (including repeated identification of unique peptides)
D: intensity of protein from diabetic group
D+MB: intensity of protein from diabetic group treated with MB
(D+MB)/D: ratio of the intensity of D+MB over D
Headers for peptide level information
Sequence: peptide sequence identified by Mascot
Modification: lysine acetylation
Obs: observed mass (m/z) of the peptide in MS1
MH+: singly protonated monoisotopic mass of each peptide
DiffPPM: mass difference between observed and calculated mass in PPM
Score: as provided by Mascot
D: intensity of protein from diabetic group
D+MB: intensity of protein from diabetic group treated with MB
(D+MB)/D: ratio of the intensity of D+MB over D
Protein details	Accession number and gene name	Description	PepCount	UniquePepCount	D	D+MB	(D+MB)/D
Peptide details	Sequence	Modification	Obs	MH+	DiffPPM	Score	D	D+MB	(D+MB)/D
$1-1	sp|P02564|MYH7_RAT	Myosin-7 OS=Rattus norvegicus GN=Myh7 PE=2 SV=2	181	70	1.05044e+08	6.63625e+07	0.6318
	K.ALQEAHQQALDDLQAEEDK.V		718.017	2152.02	-9.3	58	30091851	1.63618e+07	0.54
	K.ALQEAHQQALDDLQAEEDK.V		1076.52	2152.02	-9.76	90	5973464	2.96861e+06	0.5
	K.ALQEAHQQALDDLQAEEDKVNTLTK.S ! K.ALQEAHQQALDDLQAEEDKVNTLTK.A		936.814	2808.4	-9.26	92	2.09933e+07	1.26429e+07	0.6
	K.DFELNALNAR.I		581.802	1162.59	-8.61	57	7.92171e+06	5.61004e+06	0.71
	K.DIDDLELTLAK.V ! R.DIDDLELTLAK.V		623.338	1245.66	-8.03	74	3.06938e+07	18718080	0.61
	K.DTQIQLDDAVR.A ! K.DTQLQLDDAVR.A		637.328	1273.64	-7.86	64	3.61028e+07	2.20498e+07	0.61
	K.DVFVPDDK.E		467.734	934.452	-8.57	23	1299068	466261	0.36
	K.DVFVPDDKEEFVK.A		783.895	1566.77	-8.94	42	6473917	2.77719e+06	0.43
	K.EALISQLTR.G		515.803	1030.59	-8.74	32	2.40302e+07	1.92914e+07	0.8
	K.EALISQLTR.G		1030.6	1030.59	-8.74	30	2.1609e+06	1.59245e+06	0.74
	K.ELTYQTEEDR.K		642.298	1283.57	-9.36	36	3.89805e+06	2.66887e+06	0.68
	K.ELTYQTEEDRK.N		706.346	1411.67	-9.22	37	5.43521e+06	3.62836e+06	0.67
	K.ENIAIVER.R		472.269	943.521	-9.55	36	1.98726e+07	1.66255e+07	0.84
	K.ENIAIVER.R		943.529	943.521	-8.49	36	1.74987e+06	1.22407e+06	0.7
	K.EQDTSAHLER.M		593.284	1185.55	-9.29	54	7.61023e+06	5.89256e+06	0.77
	K.GQNVQQVAYAIGALAK.S		815.956	1630.89	-7.98	49	2.53826e+06	2.37365e+06	0.94
	K.GSSFQTVSALHR.E		645.341	1289.66	-10.09	53	9.51686e+06	7.18008e+06	0.75
	K.GTLEDQIIQANPALEAFGNAK.T		1100.58	2200.12	-9.09	56	1.71291e+07	1.72457e+07	1.01
	K.HADSVAELGEQIDNLQR.V		632.32	1894.93	-8.98	50	2.35539e+07	1.81305e+07	0.77
	K.HADSVAELGEQIDNLQR.V		947.975	1894.93	-8.45	103	1.66057e+07	1.32551e+07	0.8
	K.IKPLLK.S		356.264	711.513	-8.44	24	2.43475e+06	1.13434e+06	0.47
	K.IQLEAK.I ! K.IQLEAK.V		701.426	701.419	-8.57	27	2.81533e+06	1791876	0.64
	K.LAEQELIETSER.V		709.368	1417.72	-7.76	91	5.49717e+07	4.09937e+07	0.75
	K.LASADIETYLLEK.S		733.399	1465.78	-8.19	81	2.44917e+07	1.54873e+07	0.63
	K.LELQSALEEAEASLEHEEGK.I		738.033	2212.06	-9.05	44	6.27663e+07	3.58623e+07	0.57
	K.LELQSALEEAEASLEHEEGK.I		1106.55	2212.06	-9.5	81	4.70617e+06	3.00454e+06	0.64
	K.LLGSLDIDHNQYK.F		505.936	1515.78	-8.58	27	1.3543e+07	8.46892e+06	0.63
	K.LLGSLDIDHNQYK.F		758.401	1515.78	-8.58	69	8.20603e+06	6.00057e+06	0.73
	K.LLSNLFANYAGADAPVDK.G		939.992	1878.96	-9.05	78	1.38078e+07	6.40875e+06	0.46
	K.LTYTQQLEDLK.R		676.365	1351.71	-8.88	56	6.42983e+06	5.47997e+06	0.85
	K.LTYTQQLEDLKR.Q		503.281	1507.81	-9.95	31	1.39257e+07	1.0411e+07	0.75
	K.LTYTQQLEDLKR.Q		754.416	1507.81	-8.63	60	6.65404e+06	5.45986e+06	0.82
	K.LYDNHLGK.S		480.255	959.494	-8.35	34	6.04183e+06	3.80206e+06	0.63
	K.NALAHALQSAR.H		576.323	1151.63	-8.69	40	1.58135e+06	1300696	0.82
	K.NDLQLQVQAEQDNLADAEER.C		767.038	2299.08	-8.27	73	4.66444e+06	3.66457e+06	0.79
	K.NKDPLNETVVGLYQK.S		573.314	1717.91	-8.74	46	4.60356e+06	3.17362e+06	0.69
	K.NKDPLNETVVGLYQK.S		859.468	1717.91	-8.74	54	6.68299e+06	4.4602e+06	0.67
	K.NLQEEISDLTEQLGSTGK.S		981.496	1961.97	-8.67	123	2.22466e+07	1.29571e+07	0.58
	K.NLQEEISDLTEQLGSTGK.S		654.666	1961.97	-8.67	62	8.40398e+06	4.72357e+06	0.56
	K.QKYEESQSELESSQK.E		600.621	1799.83	-9.45	39	2.2197e+06	1.68094e+06	0.76
	K.QKYEESQSELESSQK.E		900.427	1799.83	-9.45	62	2.06804e+06	1.14418e+06	0.55
	K.SLQSLLK.D		394.751	788.488	-8.89	33	9.80362e+06	4.82819e+06	0.49
	K.STHPHFVR.C ! R.STHPHFVR.C		490.762	980.506	-9.19	23	1.01585e+07	4.61261e+06	0.45
	K.VGNEYVTK.G		455.243	909.468	-9.91	56	1.1559e+07	7.19073e+06	0.62
	K.VGNEYVTK.G		909.477	909.468	-9.91	23	1.1355e+06	730873	0.64
	K.VQHELDEAEER.A		677.822	1354.62	-8.87	61	1.69735e+07	1.29095e+07	0.76
	K.VQHELDEAEER.A		452.217	1354.62	-8.87	40	1.20768e+07	9.1608e+06	0.76
	K.YEESQSELESSQK.E		772.35	1543.68	-9.72	79	1.90023e+07	1.23396e+07	0.65
	K.YETDAIQR.T		498.248	995.479	-9.05	52	1.31821e+07	9.89126e+06	0.75
	R.ADIAESQVNK.L		537.78	1074.54	-8.38	62	3.49751e+07	2.10908e+07	0.6
	R.AQLEFNQIK.A		545.803	1090.59	-8.26	51	31455229	1.75264e+07	0.56
	R.AVVEQTER.S		466.25	931.484	-8.6	35	294634	195465	0.66
	R.DLEEATLQHEATAAALR.K		919.974	1838.92	-8.16	114	2.85495e+07	1.69557e+07	0.59
	R.DLEEATLQHEATAAALR.K		613.652	1838.92	-8.16	61	4.36908e+07	2.79421e+07	0.64
	R.DYHIFYQILSNK.K		770.901	1540.78	-9.09	54	1.26382e+07	6.95397e+06	0.55
	R.DYHIFYQILSNK.K		514.27	1540.78	-9.09	30	8.34668e+06	4.28188e+06	0.51
	R.EEQAEPDGTEEADK.S		774.328	1547.63	-8.41	40	191326	70515.3	0.37
	R.ELEEISER.L ! R.ELEELSER.L		502.753	1004.49	-8.97	20	2.04571e+07	1.57827e+07	0.77
	R.ELEEISER.L ! R.ELEELSER.L		1004.5	1004.49	-8.97	27	1.6016e+06	1.1061e+06	0.69
	R.ELENELEAEQK.R		666.326	1331.63	-9.02	40	5.01616e+06	3334630	0.66
	R.ENQSILITGESGAGK.T		752.394	1503.76	-9.32	76	2.09996e+07	1.14713e+07	0.55
	R.EQYEEETEAK.A		628.276	1255.53	-8.77	37	458957	238007	0.52
	R.IEDEQALGSQLQK.K		729.882	1458.74	-8.92	92	4.66649e+07	2.75354e+07	0.59
	R.IEELEEEIEAER.A ! R.IEELEEELEAER.T		744.864	1488.71	-8.74	68	4.11149e+07	2.89141e+07	0.7
	R.IHFGATGK.L		415.734	830.452	-8.44	28	1.05079e+07	4.79791e+06	0.46
	R.IHFGATGK.L		830.459	830.452	-8.44	45	1.21127e+06	650515	0.54
	R.ILNPAAIPEGQFIDSR.K		870.976	1740.93	-9.2	62	6.63625e+07	51300169	0.77
	R.ILNPAAIPEGQFIDSR.K		580.987	1740.93	-9.77	44	7.73119e+06	6.48134e+06	0.84
	R.ILYGDFR.Q		442.242	883.467	-10.2	41	1.17893e+07	9.71067e+06	0.82
	R.INATLETK.Q		445.258	889.499	-9	48	1.49774e+07	8.40006e+06	0.56
	R.INATLETK.Q		889.506	889.499	-7.88	26	2.05851e+06	1.10993e+06	0.54
	R.KLAEQELIETSER.V		773.417	1545.81	-8.42	84	5424239	4.51382e+06	0.83
	R.KLAEQELIETSER.V		515.947	1545.81	-8.42	33	3.52865e+06	2.6103e+06	0.74
	R.KVQHELDEAEER.A		741.869	1482.72	-8.1	63	7.17672e+06	5.34565e+06	0.74
	R.KVQHELDEAEER.A		494.916	1482.72	-8.77	51	6.86566e+06	5.51224e+06	0.8
	R.LDEAEQIALK.G ! R.LDEAEQLALK.G		565.314	1129.61	-8.86	73	4.33891e+07	2.55522e+07	0.59
	R.LEAQTRPFDLK.K		659.368	1317.72	-9.11	27	3.79306e+06	1.74483e+06	0.46
	R.LQDAEEAVEAVNAK.C		743.88	1486.74	-8.75	96	3.56307e+07	2.27805e+07	0.64
	R.LQDLVDK.L		415.739	830.462	-9.64	38	2.02522e+07	1.18259e+07	0.58
	R.LQDLVDK.L		830.469	830.462	-8.44	38	3.55734e+06	1.91081e+06	0.54
	R.NNLLQAELEELR.A		721.393	1441.76	-9.02	78	14863714	8.10994e+06	0.55
	R.QAEEAEEQANTNLSK.F		831.392	1661.76	-9.03	84	1.29801e+07	7.19925e+06	0.55
	R.QAEEAEEQANTNLSK.F		554.597	1661.76	-9.03	60	1.25329e+06	766373	0.61
	R.RDLEEATLQHEATAAALR.K		665.686	1995.03	-8.53	52	4.44324e+06	2.71911e+06	0.61
	R.SLSTELFK.L ! R.SLSTELFK.V		462.76	924.504	-8.66	35	18140738	1.07463e+07	0.59
	R.SLSTELFK.L ! R.SLSTELFK.V		924.512	924.504	-8.66	26	4776511	2.91173e+06	0.61
	R.SNAAAAALDK.K		466.251	931.484	-9.67	63	1.33442e+07	7.61294e+06	0.57
	R.SNAAAAALDK.K		931.494	931.484	-9.67	40	1.28618e+06	701823	0.55
	R.SNAAAAALDKK.Q		530.299	1059.58	-9.45	64	1.848e+06	1.35308e+06	0.73
	R.TKYETDAIQR.T		612.821	1224.62	-8.99	43	8640056	7.0349e+06	0.81
	R.TKYETDAIQR.T		408.883	1224.62	-8.99	36	2477175	1.96334e+06	0.79
	R.VIFQLK.A		747.483	747.476	-8.04	25	1972921	1.02387e+06	0.52
	R.VIQYFAVIAAIGDR.S		768.44	1535.86	-9.12	80	5287646	3.08889e+06	0.58
	R.VQLLHSQNTSLINQK.K		574.994	1722.95	-8.71	54	2.61069e+07	1.66325e+07	0.64
	R.VQLLHSQNTSLINQK.K		861.987	1722.95	-8.71	83	1.19781e+07	7.98767e+06	0.67
	R.VVDSLQTSLDAETR.S		767.398	1533.78	-8.48	95	2.17763e+07	1.53307e+07	0.7
$2-1	sp|P02563|MYH6_RAT	Myosin-6 OS=Rattus norvegicus GN=Myh6 PE=2 SV=2	148	58	9.9687e+07	6.27663e+07	0.6296
	K.ALQEAHQQALDDLQAEEDK.V		718.017	2152.02	-9.3	58	30091851	1.63618e+07	0.54
	K.ALQEAHQQALDDLQAEEDK.V		1076.52	2152.02	-9.76	90	5973464	2.96861e+06	0.5
	K.ALQEAHQQALDDLQAEEDKVNTLTK.S ! K.ALQEAHQQALDDLQAEEDKVNTLTK.A		936.814	2808.4	-9.26	92	2.09933e+07	1.26429e+07	0.6
	K.DIDDLELTLAK.V ! R.DIDDLELTLAK.V		623.338	1245.66	-8.03	74	3.06938e+07	18718080	0.61
	K.DTQIQLDDAVR.A ! K.DTQLQLDDAVR.A		637.328	1273.64	-7.86	64	3.61028e+07	2.20498e+07	0.61
	K.ELTYQTEEDKK.N		692.342	1383.66	-8.68	30	2.14413e+06	1.68895e+06	0.79
	K.ENIAIVER.R		472.269	943.521	-9.55	36	1.98726e+07	1.66255e+07	0.84
	K.ENIAIVER.R		943.529	943.521	-8.49	36	1.74987e+06	1.22407e+06	0.7
	K.EQDTSAHLER.M		593.284	1185.55	-9.29	54	7.61023e+06	5.89256e+06	0.77
	K.GSSFQTVSALHR.E		645.341	1289.66	-10.09	53	9.51686e+06	7.18008e+06	0.75
	K.GTLEDQIIQANPALEAFGNAK.T		1100.58	2200.12	-9.09	56	1.71291e+07	1.72457e+07	1.01
	K.HADSVAELGEQIDNLQR.V		632.32	1894.93	-8.98	50	2.35539e+07	1.81305e+07	0.77
	K.HADSVAELGEQIDNLQR.V		947.975	1894.93	-8.45	103	1.66057e+07	1.32551e+07	0.8
	K.IEDEQALALQLQK.K		749.916	1498.81	-8.01	84	6.81553e+06	5.67836e+06	0.83
	K.IKPLLK.S		356.264	711.513	-8.44	24	2.43475e+06	1.13434e+06	0.47
	K.IQLEAK.I ! K.IQLEAK.V		701.426	701.419	-8.57	27	2.81533e+06	1791876	0.64
	K.LAEQELIETSER.V		709.368	1417.72	-7.76	91	5.49717e+07	4.09937e+07	0.75
	K.LASADIETYLLEK.S		733.399	1465.78	-8.19	81	2.44917e+07	1.54873e+07	0.63
	K.LELQSALEEAEASLEHEEGK.I		738.033	2212.06	-9.05	44	6.27663e+07	3.58623e+07	0.57
	K.LELQSALEEAEASLEHEEGK.I		1106.55	2212.06	-9.5	81	4.70617e+06	3.00454e+06	0.64
	K.LEQQVDDLEGSLEQEK.K		930.456	1859.89	-8.61	101	3.66196e+07	2.23943e+07	0.61
	K.LLGSLDIDHNQYK.F		505.936	1515.78	-8.58	27	1.3543e+07	8.46892e+06	0.63
	K.LLGSLDIDHNQYK.F		758.401	1515.78	-8.58	69	8.20603e+06	6.00057e+06	0.73
	K.LYDNHLGK.S		480.255	959.494	-8.35	34	6.04183e+06	3.80206e+06	0.63
	K.NALAHALQSAR.H		576.323	1151.63	-8.69	40	1.58135e+06	1300696	0.82
	K.NDLQLQVQAEQDNLADAEER.C		767.038	2299.08	-8.27	73	4.66444e+06	3.66457e+06	0.79
	K.NKDPLNETVVGLYQK.S		573.314	1717.91	-8.74	46	4.60356e+06	3.17362e+06	0.69
	K.NKDPLNETVVGLYQK.S		859.468	1717.91	-8.74	54	6.68299e+06	4.4602e+06	0.67
	K.NLQEEISDLTEQLGEGGK.N		980.488	1959.95	-9.19	71	2.03261e+06	2.21642e+06	1.09
	K.QKYEESQSELESSQK.E		600.621	1799.83	-9.45	39	2.2197e+06	1.68094e+06	0.76
	K.QKYEESQSELESSQK.E		900.427	1799.83	-9.45	62	2.06804e+06	1.14418e+06	0.55
	K.VGNEYVTK.G		455.243	909.468	-9.91	56	1.1559e+07	7.19073e+06	0.62
	K.VGNEYVTK.G		909.477	909.468	-9.91	23	1.1355e+06	730873	0.64
	K.VKLEQQVDDLEGSLEQEK.K		1044.04	2087.05	-9.59	97	2.84245e+06	1.66301e+06	0.59
	K.VQHELDEAEER.A		677.822	1354.62	-8.87	61	1.69735e+07	1.29095e+07	0.76
	K.VQHELDEAEER.A		452.217	1354.62	-8.87	40	1.20768e+07	9.1608e+06	0.76
	K.YEESQSELESSQK.E		772.35	1543.68	-9.72	79	1.90023e+07	1.23396e+07	0.65
	K.YETDAIQR.T		498.248	995.479	-9.05	52	1.31821e+07	9.89126e+06	0.75
	R.ADIAESQVNK.L		537.78	1074.54	-8.38	62	3.49751e+07	2.10908e+07	0.6
	R.AQLEFNQIK.A		545.803	1090.59	-8.26	51	31455229	1.75264e+07	0.56
	R.AVVEQTER.S		466.25	931.484	-8.6	35	294634	195465	0.66
	R.DLEEATLQHEATAAALR.K		919.974	1838.92	-8.16	114	2.85495e+07	1.69557e+07	0.59
	R.DLEEATLQHEATAAALR.K		613.652	1838.92	-8.16	61	4.36908e+07	2.79421e+07	0.64
	R.ELEEISER.L ! R.ELEELSER.L		502.753	1004.49	-8.97	20	2.04571e+07	1.57827e+07	0.77
	R.ELEEISER.L ! R.ELEELSER.L		1004.5	1004.49	-8.97	27	1.6016e+06	1.1061e+06	0.69
	R.ELENELEAEQK.R		666.326	1331.63	-9.02	40	5.01616e+06	3334630	0.66
	R.ENQSILITGESGAGK.T		752.394	1503.76	-9.32	76	2.09996e+07	1.14713e+07	0.55
	R.IEELEEEIEAER.A ! R.IEELEEELEAER.T		744.864	1488.71	-8.74	68	4.11149e+07	2.89141e+07	0.7
	R.IHFGATGK.L		415.734	830.452	-8.44	28	1.05079e+07	4.79791e+06	0.46
	R.IHFGATGK.L		830.459	830.452	-8.44	45	1.21127e+06	650515	0.54
	R.ILYGDFR.Q		442.242	883.467	-10.2	41	1.17893e+07	9.71067e+06	0.82
	R.INATLETK.Q		445.258	889.499	-9	48	1.49774e+07	8.40006e+06	0.56
	R.INATLETK.Q		889.506	889.499	-7.88	26	2.05851e+06	1.10993e+06	0.54
	R.KLAEQELIETSER.V		773.417	1545.81	-8.42	84	5424239	4.51382e+06	0.83
	R.KLAEQELIETSER.V		515.947	1545.81	-8.42	33	3.52865e+06	2.6103e+06	0.74
	R.KVQHELDEAEER.A		741.869	1482.72	-8.1	63	7.17672e+06	5.34565e+06	0.74
	R.KVQHELDEAEER.A		494.916	1482.72	-8.77	51	6.86566e+06	5.51224e+06	0.8
	R.LDEAEQIALK.G ! R.LDEAEQLALK.G		565.314	1129.61	-8.86	73	4.33891e+07	2.55522e+07	0.59
	R.LQDAEEAVEAVNAK.C		743.88	1486.74	-8.75	96	3.56307e+07	2.27805e+07	0.64
	R.LQDLVDK.L		415.739	830.462	-9.64	38	2.02522e+07	1.18259e+07	0.58
	R.LQDLVDK.L		830.469	830.462	-8.44	38	3.55734e+06	1.91081e+06	0.54
	R.NTLLQAELEELR.A		714.895	1428.77	-9.11	89	6.26671e+06	2.69076e+06	0.43
	R.NYHIFYQILSNK.K		770.409	1539.8	-9.75	42	1.8358e+06	1.60225e+06	0.87
	R.QAEEAEEQANTNLSK.F		831.392	1661.76	-9.03	84	1.29801e+07	7.19925e+06	0.55
	R.QAEEAEEQANTNLSK.F		554.597	1661.76	-9.03	60	1.25329e+06	766373	0.61
	R.RDLEEATLQHEATAAALR.K		665.686	1995.03	-8.53	52	4.44324e+06	2.71911e+06	0.61
	R.SLNDFTTQR.A		541.272	1081.53	-8.33	36	2.65769e+06	3.05788e+06	1.15
	R.SLSTELFK.L ! R.SLSTELFK.V		462.76	924.504	-8.66	35	18140738	1.07463e+07	0.59
	R.SLSTELFK.L ! R.SLSTELFK.V		924.512	924.504	-8.66	26	4776511	2.91173e+06	0.61
	R.SNAAAAALDK.K		466.251	931.484	-9.67	63	1.33442e+07	7.61294e+06	0.57
	R.SNAAAAALDK.K		931.494	931.484	-9.67	40	1.28618e+06	701823	0.55
	R.SNAAAAALDKK.Q		530.299	1059.58	-9.45	64	1.848e+06	1.35308e+06	0.73
	R.TKYETDAIQR.T		612.821	1224.62	-8.99	43	8640056	7.0349e+06	0.81
	R.TKYETDAIQR.T		408.883	1224.62	-8.99	36	2477175	1.96334e+06	0.79
	R.TTHPHFVR.C		497.769	994.522	-8.05	21	1952228	1.71942e+06	0.88
	R.VIFQLK.A		747.483	747.476	-8.04	25	1972921	1.02387e+06	0.52
	R.VQLLHSQNTSLINQK.K		574.994	1722.95	-8.71	54	2.61069e+07	1.66325e+07	0.64
	R.VQLLHSQNTSLINQK.K		861.987	1722.95	-8.71	83	1.19781e+07	7.98767e+06	0.67
	R.VVDSLQTSLDAETR.S		767.398	1533.78	-8.48	95	2.17763e+07	1.53307e+07	0.7
$3-1	sp|Q9ER34|ACON_RAT	Aconitate hydratase, mitochondrial OS=Rattus norvegicus GN=Aco2 PE=1 SV=2	73	25	8.4231e+07	7.1623e+07	0.8503
	K.DINQEVYNFLATAGAK.Y		877.45	1753.88	-9.13	91	7.11428e+06	9.7022e+06	1.36
	K.DINQEVYNFLATAGAK.Y		585.303	1753.88	-9.13	67	2.97371e+06	4012364	1.35
	K.DINQEVYNFLATAGAK.Y		877.45	1753.88	-9.13	75	8.49306e+06	1.04392e+07	1.23
	K.DLEDLQILIK.V		600.353	1199.69	-8.34	63	3.29483e+07	2.66578e+07	0.81
	K.DLEDLQILIK.V		1199.7	1199.69	-8.34	44	1.10402e+06	814408	0.74
	K.DLEDLQILIK.V		1203.71	1203.7	-9.15	38	2.10969e+06	1.52883e+06	0.72
	K.FKLEAPDADELPR.S		500.933	1500.77	-8.67	47	7.6774e+06	7.02514e+06	0.92
	K.FKLEAPDADELPR.S		750.895	1500.77	-8.67	31	1.02412e+06	1.09875e+06	1.07
	K.FNPETDFLTGK#DGK.K	acetyl (K)	805.897	1610.77	-9.32	65	4.31167e+06	953212	0.22
	K.FNPETDFLTGK.D		634.818	1268.62	-8.68	49	5.0027e+07	4.23926e+07	0.85
	K.IHPVDK#LTIQGLK.D	acetyl (K)	501.973	1503.89	-8.65	37	1.14544e+06	256920	0.22
	K.IHPVDK#LTIQGLK.D	acetyl (K)	752.456	1503.89	-9.32	48	3.5681e+06	793040	0.22
	K.IHPVDK#LTIQGLK.D	acetyl (K)	501.973	1503.89	-9.32	26	2.23534e+06	327464	0.15
	K.IVYGHLDDPANQEIER.G		623.649	1868.91	-9.1	49	4.51883e+07	4.78024e+07	1.06
	K.IVYGHLDDPANQEIER.G		934.969	1868.91	-8.57	86	15223337	1.5681e+07	1.03
	K.LEAPDADELPR.S		613.312	1225.61	-8.17	74	5.16088e+07	4.57057e+07	0.89
	K.LTIQGLK.D		386.754	772.493	-9.07	33	1.98755e+07	1.59737e+07	0.8
	K.NINIVR.K		732.457	732.45	-9.57	32	2.19603e+06	1.77487e+06	0.81
	K.NINIVR.K		364.728	728.441	-9.62	35	1.22071e+07	1.09151e+07	0.89
	K.NTIVTSYNR.N		534.283	1067.55	-8.44	34	1.03531e+07	9786763	0.95
	K.QGLLPLTFADPSDYNK.I		891.965	1782.9	-9.54	61	1.03472e+07	9.62551e+06	0.93
	K.SQFTITPGSEQIR.A		732.386	1463.75	-9.57	65	7.1623e+07	5.94465e+07	0.83
	K.VAGILTVK.G		400.77	800.524	-8.76	47	1.70006e+07	1.39513e+07	0.82
	R.ADIANLAEEFK.D		610.818	1220.62	-9.02	73	4.20802e+07	3.4138e+07	0.81
	R.AIITK#SFAR.I	acetyl (K)	524.817	1048.61	-9.55	45	2.91688e+06	1.0541e+06	0.36
	R.DGYAQILR.D		468.255	935.494	-8.56	35	4579463	4.69697e+06	1.03
	R.LNRPLTLSEK.I		585.852	1170.68	-9.4	36	1.61849e+07	1.39383e+07	0.86
	R.LNRPLTLSEK.I		390.904	1170.68	-10.26	28	1.34069e+07	1.10421e+07	0.82
	R.LQLLEPFDK.W		1102.63	1102.61	-9.99	32	2.25422e+06	2.01093e+06	0.89
	R.LQLLEPFDK.W		551.816	1102.61	-8.17	45	35513493	2.62632e+07	0.74
	R.NAVTQEFGPVPDTAR.Y		801.407	1601.79	-8.12	80	5.17095e+07	5.49178e+07	1.06
	R.NDANPETHAFVTSPEIVTALAIAGTLK.F		695.874	2780.45	-9.71	41	2.76237e+06	2.09581e+06	0.76
	R.NDANPETHAFVTSPEIVTALAIAGTLK.F		927.497	2780.45	-9.71	71	5.69146e+07	4.62132e+07	0.81
	R.SDFDPGQDTYQHPPK.D		866.393	1731.76	-9.82	42	1.61233e+07	1.52771e+07	0.95
	R.VDVSPTSQR.L		494.762	988.506	-9.11	39	4.10307e+07	4.44634e+07	1.08
	R.VDVSPTSQR.L		988.515	988.506	-9.11	28	2049040	2.63923e+06	1.29
	R.YDLLEK#NINIVR.K	acetyl (K)	766.435	1531.85	-9.15	71	2.02752e+07	7.62825e+06	0.38
	R.YDLLEK.N		390.715	780.414	-8.98	23	1.18733e+07	1.10168e+07	0.93
	R.YDLLEK.N		780.421	780.414	-8.98	22	1.80434e+06	1.72977e+06	0.96
$4-1	sp|Q29RW1|MYH4_RAT	Myosin-4 OS=Rattus norvegicus GN=Myh4 PE=2 SV=1	64	25	7.05045e+07	4.36908e+07	0.6197
	K.DIDDLELTLAK.V ! R.DIDDLELTLAK.V		623.338	1245.66	-8.03	74	3.06938e+07	18718080	0.61
	K.ELTYQTEEDR.K		642.298	1283.57	-9.36	36	3.89805e+06	2.66887e+06	0.68
	K.ELTYQTEEDRK.N		706.346	1411.67	-9.22	37	5.43521e+06	3.62836e+06	0.67
	K.EQDTSAHLER.M		593.284	1185.55	-9.29	54	7.61023e+06	5.89256e+06	0.77
	K.HADSVAELGEQIDNLQR.V		632.32	1894.93	-8.98	50	2.35539e+07	1.81305e+07	0.77
	K.HADSVAELGEQIDNLQR.V		947.975	1894.93	-8.45	103	1.66057e+07	1.32551e+07	0.8
	K.IKPLLK.S		356.264	711.513	-8.44	24	2.43475e+06	1.13434e+06	0.47
	K.IQLEAK.I ! K.IQLEAK.V		701.426	701.419	-8.57	27	2.81533e+06	1791876	0.64
	K.LASADIETYLLEK.S		733.399	1465.78	-8.19	81	2.44917e+07	1.54873e+07	0.63
	K.LEQQVDDLEGSLEQEK.K		930.456	1859.89	-8.61	101	3.66196e+07	2.23943e+07	0.61
	K.NALAHALQSAR.H		576.323	1151.63	-8.69	40	1.58135e+06	1300696	0.82
	K.NKDPLNETVVGLYQK.S		573.314	1717.91	-8.74	46	4.60356e+06	3.17362e+06	0.69
	K.NKDPLNETVVGLYQK.S		859.468	1717.91	-8.74	54	6.68299e+06	4.4602e+06	0.67
	K.STHPHFVR.C ! R.STHPHFVR.C		490.762	980.506	-9.19	23	1.01585e+07	4.61261e+06	0.45
	K.VGNEYVTK.G		455.243	909.468	-9.91	56	1.1559e+07	7.19073e+06	0.62
	K.VGNEYVTK.G		909.477	909.468	-9.91	23	1.1355e+06	730873	0.64
	K.YETDAIQR.T		498.248	995.479	-9.05	52	1.31821e+07	9.89126e+06	0.75
	R.ADIAESQVNK.L		537.78	1074.54	-8.38	62	3.49751e+07	2.10908e+07	0.6
	R.DLEEATLQHEATAAALR.K		919.974	1838.92	-8.16	114	2.85495e+07	1.69557e+07	0.59
	R.DLEEATLQHEATAAALR.K		613.652	1838.92	-8.16	61	4.36908e+07	2.79421e+07	0.64
	R.ELEEISER.L ! R.ELEELSER.L		502.753	1004.49	-8.97	20	2.04571e+07	1.57827e+07	0.77
	R.ELEEISER.L ! R.ELEELSER.L		1004.5	1004.49	-8.97	27	1.6016e+06	1.1061e+06	0.69
	R.ENQSILITGESGAGK.T		752.394	1503.76	-9.32	76	2.09996e+07	1.14713e+07	0.55
	R.IEELEEEIEAER.A ! R.IEELEEELEAER.T		744.864	1488.71	-8.74	68	4.11149e+07	2.89141e+07	0.7
	R.IHFGATGK.L		415.734	830.452	-8.44	28	1.05079e+07	4.79791e+06	0.46
	R.IHFGATGK.L		830.459	830.452	-8.44	45	1.21127e+06	650515	0.54
	R.LDEAEQIALK.G ! R.LDEAEQLALK.G		565.314	1129.61	-8.86	73	4.33891e+07	2.55522e+07	0.59
	R.LQDLVDK.L		415.739	830.462	-9.64	38	2.02522e+07	1.18259e+07	0.58
	R.LQDLVDK.L		830.469	830.462	-8.44	38	3.55734e+06	1.91081e+06	0.54
	R.RDLEEATLQHEATAAALR.K		665.686	1995.03	-8.53	52	4.44324e+06	2.71911e+06	0.61
	R.SLSTELFK.L ! R.SLSTELFK.V		462.76	924.504	-8.66	35	18140738	1.07463e+07	0.59
	R.SLSTELFK.L ! R.SLSTELFK.V		924.512	924.504	-8.66	26	4776511	2.91173e+06	0.61
	R.TKYETDAIQR.T		612.821	1224.62	-8.99	43	8640056	7.0349e+06	0.81
	R.TKYETDAIQR.T		408.883	1224.62	-8.99	36	2477175	1.96334e+06	0.79
$5-1	sp|Q64428|ECHA_RAT	Trifunctional enzyme subunit alpha, mitochondrial OS=Rattus norvegicus GN=Hadha PE=1 SV=2	52	24	2.79744e+07	2.49005e+07	0.8901
	K.ALTSFER.D		412.223	823.431	-8.51	25	5.4683e+06	5.1689e+06	0.95
	K.DGPGFYTTR.C		507.243	1013.47	-8.89	41	6.63038e+06	6.67249e+06	1.01
	K.DTTASAVAVGLK#QGK.V	acetyl (K)	744.414	1487.81	-9.42	49	3.85284e+06	827836	0.21
	K.DTTASAVAVGLK.Q		566.82	1132.62	-8.84	71	1.245e+07	9.59435e+06	0.77
	K.DTTVTGLGR.G		919.493	919.484	-8.71	28	1.17136e+06	1.22285e+06	1.04
	K.FGELALTK.E		439.757	878.498	-9.12	55	1.03902e+07	7.58889e+06	0.73
	K.GDVAVIR.I		365.22	729.425	-9.61	43	3.71408e+06	2.68031e+06	0.72
	K.GDVAVIR.I		729.433	729.425	-9.61	24	479921	350654	0.73
	K.GDVAVIR.I		729.433	729.425	-9.61	25	942231	758174	0.8
	K.IIDAVK.T		658.42	658.413	-9.13	30	1.36683e+06	907024	0.66
	K.KLDALTTGFGFPVGAATLADEVGIDVAQHVAEDLGK.A		1209.31	3625.87	-8.83	81	1.17152e+07	8.36734e+06	0.71
	K.NLNSEIDNILVNLR.L		542.97	1626.88	-8.61	61	923464	461364	0.5
	K.NLNSEIDNILVNLR.L		813.952	1626.88	-9.23	82	4.93338e+06	3.88249e+06	0.79
	K.TGLEQGNDAGYLAESEK.F		891.422	1781.82	-8.98	84	8.50878e+06	7.58277e+06	0.89
	K.TSK#DTTASAVAVGLK.Q	acetyl (K)	745.913	1490.81	-8.05	35	1.05049e+06	145347	0.14
	K.TVLGVPEVLLGILPGAGGTQR.L		683.075	2047.19	-9.29	39	2.49005e+07	2.40393e+07	0.97
	K.TVLGVPEVLLGILPGAGGTQR.L		1024.11	2047.19	-8.8	54	2.32766e+07	21558024	0.93
	K.VIIVVK.D		674.501	674.495	-8.91	32	1.04499e+06	860853	0.82
	R.DSIFSNLIGQLDYK#GFEK.A	acetyl (K)	1058.54	2116.06	-8.98	47	515519	244314	0.47
	R.DSIFSNLIGQLDYK#GFEK.A	acetyl (K)	1058.54	2116.06	-9.93	50	1.49569e+06	169152	0.11
	R.DSIFSNLIGQLDYK.G		806.923	1612.82	-9.93	69	6.44331e+06	6.21364e+06	0.96
	R.DSIFSNLIGQLDYKGFEK#.A	acetyl (K)	706.032	2116.06	-9.93	54	668600	499950	0.75
	R.FGGGSVELLK.L		503.787	1006.56	-8.95	57	1.35485e+07	9.90612e+06	0.73
	R.FVDLYGAQK#VVDR.L	acetyl (K)	776.419	1551.82	-8.38	85	3792809	1.11274e+06	0.29
	R.FVDLYGAQK.V		520.779	1040.54	-7.7	46	9.48278e+06	9156301	0.97
	R.ILQEGVDPK#K.L	acetyl (K)	584.838	1168.66	-9.42	37	6.7654e+06	990169	0.15
	R.ILQEGVDPK.K		499.785	998.552	-9.02	54	17277315	1.59582e+07	0.92
	R.INSPNSK#VNTLNK.E	acetyl (K)	735.907	1470.79	-9.53	57	1.79493e+06	619249	0.34
	R.LPAKPEVSSDEDIQYR.V		616.317	1846.92	-8.67	44	1.65686e+07	1.57332e+07	0.95
	R.LPAKPEVSSDEDIQYR.V		923.972	1846.92	-9.21	95	5.97737e+06	4.95408e+06	0.83
$6-1	sp|P15999|ATPA_RAT	ATP synthase subunit alpha, mitochondrial OS=Rattus norvegicus GN=Atp5a1 PE=1 SV=2	69	22	1.01367e+08	9.67744e+07	0.9547
	K.APGIIPR.I		362.233	723.451	-8.31	45	2.45284e+07	2.59724e+07	1.06
	K.APGIIPR.I		723.459	723.451	-9.69	22	1.64546e+06	1.61581e+06	0.98
	K.AVDSLVPIGR.G		513.806	1026.59	-8.78	52	5.32686e+07	7.82614e+07	1.47
	K.AVDSLVPIGR.G		1026.6	1026.59	-9.75	37	4744225	4.45649e+06	0.94
	K.FESAFLSHVVSQHQSLLGNIR.S		790.424	2369.24	-8.87	61	4.62556e+07	4.38801e+07	0.95
	K.FESAFLSHVVSQHQSLLGNIR.S		593.071	2369.24	-9.29	24	2.77827e+07	2.39011e+07	0.86
	K.FESAFLSHVVSQHQSLLGNIR.S		1185.13	2369.24	-9.71	84	3.51832e+06	2.95454e+06	0.84
	K.GIRPAINVGLSVSR.V		719.935	1438.85	-8.35	52	4.2104e+07	50083668	1.19
	K.GIRPAINVGLSVSR.V		480.293	1438.85	-9.04	49	2.89026e+07	3.21571e+07	1.11
	K.GPVGSK#IR.R	acetyl (K)	428.261	855.505	-9.36	34	2.00277e+06	1.00309e+06	0.5
	K.HALIIYDDLSK.Q		644.357	1287.69	-8.55	71	72310570	6.94537e+07	0.96
	K.LELAQYR.E		446.753	892.489	-8.97	36	2.21516e+07	2.43592e+07	1.1
	K.LELAQYR.E		892.497	892.489	-8.97	28	2.91791e+06	2892400	0.99
	K.TSIAIDTIINQK.R		658.881	1316.74	-8.36	65	6.93932e+07	6.52822e+07	0.94
	R.EAYPGDVFYLHSR.L		777.38	1553.74	-8.37	57	5.50373e+06	5.55213e+06	1.01
	R.ELIIGDR.Q		408.239	815.462	-8.59	25	3.12843e+07	2.85534e+07	0.91
	R.ELIIGDR.Q		815.471	815.462	-9.82	34	6.77997e+06	6.70557e+06	0.99
	R.EVAAFAQFGSDLDAATQQLLSR.G		1169.6	2338.17	-8.99	90	9712471	1.16023e+07	1.19
	R.EVAAFAQFGSDLDAATQQLLSR.G		781.404	2342.18	-8.97	26	1.18039e+07	1.63408e+07	1.38
	R.FNDGTDEK#KK.L	acetyl (K)	612.305	1223.59	-9	34	561605	571299	1.02
	R.ILGADTSVDLEETGR.V		788.404	1575.79	-8.26	107	41980605	3.77536e+07	0.9
	R.ILGADTSVDLEETGR.V		790.406	1579.79	-6.33	30	3.2444e+06	2.33608e+06	0.72
	R.LTELLK.Q		358.735	716.455	-8.39	36	2.55132e+07	2.24619e+07	0.88
	R.LTELLK.Q		716.463	716.455	-9.78	27	6.77478e+06	6.06634e+06	0.9
	R.SDGK#ISEQSDAK.L	acetyl (K)	653.816	1306.61	-9.19	41	1.23203e+06	299666	0.24
	R.STVAQLVK.R		423.262	845.509	-8.29	59	3.37716e+07	3.05352e+07	0.9
	R.STVAQLVK.R		845.517	845.509	-8.29	20	6.83886e+06	5.83335e+06	0.85
	R.TGAIVDVPVGDELLGR.V		805.949	1610.87	-8.7	84	9.67744e+07	9.21326e+07	0.95
	R.VGSAAQTR.A		397.223	793.43	-8.83	35	158806	168116	1.06
	R.VLSIGDGIAR.V		500.798	1000.58	-9	49	5.16048e+07	55384926	1.07
	R.VVDALGNAIDGK.G		586.326	1171.63	-9.4	59	7.03335e+06	1.20964e+07	1.72
	R.VVDALGNAIDGK.G		588.329	1175.64	-8.51	61	5.73529e+07	5.08532e+07	0.89
$7-1	sp|P56574|IDHP_RAT	Isocitrate dehydrogenase [NADP], mitochondrial OS=Rattus norvegicus GN=Idh2 PE=1 SV=2	66	21	8.30523e+07	6.28972e+07	0.7573
	K.ATDFVVDR.A		461.74	922.463	-8.68	57	2.14855e+07	1.94e+07	0.9
	K.ATDFVVDR.A		922.471	922.463	-8.68	30	2.96896e+06	2.5077e+06	0.84
	K.DIFQEIFDK#HYK.T	acetyl (K)	542.277	1624.8	-8.62	23	5.2172e+06	1.24007e+06	0.24
	K.DIFQEIFDK#HYK.T	acetyl (K)	812.912	1624.8	-9.24	66	1.32515e+06	829459	0.63
	K.DIFQEIFDK.H		577.796	1154.57	-9.54	45	1.42967e+07	9.41123e+06	0.66
	K.HYK#TDFDK.N	acetyl (K)	548.264	1095.51	-8.22	32	1.91158e+06	435803	0.23
	K.LDGNQDLIR.F		522.283	1043.55	-8.63	53	2.15687e+07	1.85812e+07	0.86
	K.LILPHVDVQLK#YFDLGLPNR.D	acetyl (K)	798.125	2392.34	-8.78	38	6.28972e+07	2.07784e+07	0.33
	K.LILPHVDVQLK#YFDLGLPNR.D	acetyl (K)	1196.68	2392.34	-9.2	97	5.90002e+06	1.97517e+06	0.33
	K.LILPHVDVQLK.Y		425.603	1274.78	-7.85	26	2.5349e+07	2.29146e+07	0.9
	K.LILPHVDVQLK.Y		637.901	1274.78	-8.64	57	2.39802e+07	2.22852e+07	0.93
	K.LNEHFLNTTDFLDTIK.S		641.001	1920.97	-8.33	53	2.31645e+07	2.00527e+07	0.87
	K.LNEHFLNTTDFLDTIK.S		960.998	1920.97	-8.85	74	8.59078e+06	6.80316e+06	0.79
	K.LVFTPK#DGSGAK.E	acetyl (K)	631.35	1261.68	-9.52	50	7.00198e+06	1989462	0.28
	K.TDFDK#NK.I	acetyl (K)	455.224	909.431	-8.81	21	2.34848e+06	458905	0.2
	K.TIEAEAAHGTVTR.H		678.356	1355.69	-8.86	92	2.58306e+07	2.19938e+07	0.85
	K.TIEAEAAHGTVTR.H		452.573	1355.69	-8.86	39	2.20212e+07	1.98549e+07	0.9
	K.YFDLGLPNR.D		549.795	1098.57	-9.11	35	1.31858e+07	1.26576e+07	0.96
	R.DQTNDQVTIDSALATQK#YSVAVK.C	acetyl (K)	846.438	2537.27	-9.46	69	2.44598e+07	1.16864e+07	0.48
	R.DQTNDQVTIDSALATQK.Y		924.462	1847.9	-9.2	134	1.39431e+07	1.65149e+07	1.18
	R.FAQTLEK.V		418.734	836.451	-9.58	34	1.52109e+07	1.3223e+07	0.87
	R.FAQTLEK.V		836.46	836.451	-9.58	25	2.7994e+06	2.41081e+06	0.86
	R.FKDIFQEIFDK#HYK.T	acetyl (K)	633.999	1899.96	-9.48	35	757240	136148	0.18
	R.FKDIFQEIFDK.H		477.255	1429.74	-9.8	34	3.73563e+06	3.44139e+06	0.92
	R.FKDIFQEIFDK.H		715.379	1429.74	-9.8	49	3.55107e+06	3.54262e+06	1
	R.GK#LDGNQDLIR.F	acetyl (K)	635.847	1270.67	-7.88	57	5.57766e+06	1555456	0.28
	R.GKLDGNQDLIR.F		614.842	1228.66	-9.77	47	5.29097e+06	5.57324e+06	1.05
	R.HAHGDQYK#ATDFVVDR.A	acetyl (K)	634.308	1900.89	-7.9	53	3.22916e+07	8.47395e+06	0.26
	R.HAHGDQYK#ATDFVVDR.A	acetyl (K)	950.96	1900.89	-9.47	65	7.31843e+06	1.72046e+06	0.24
	R.NILGGTVFR.E		488.787	976.557	-9.23	47	1.92347e+07	1.79856e+07	0.94
	R.NILGGTVFR.E		976.567	976.557	-9.23	34	2.75996e+06	2.76314e+06	1
$8-1	sp|Q5XI78|ODO1_RAT	2-oxoglutarate dehydrogenase, mitochondrial OS=Rattus norvegicus GN=Ogdh PE=1 SV=1	38	20	2.13431e+07	18154016	0.8506
	K.KTHLTELQR.F		375.888	1125.64	-9.78	22	630691	672478	1.07
	K.KTHLTELQR.F		563.328	1125.64	-8.89	33	802548	730128	0.91
	K.LGFYGLHESDLDK.V		747.374	1493.73	-8.04	31	1.43082e+06	1.1994e+06	0.84
	K.LVEDHLAVQSLIR.A		498.292	1492.85	-8.71	41	6.47199e+06	6.20251e+06	0.96
	K.LVEDHLAVQSLIR.A		746.934	1492.85	-8.04	63	4481703	4.69587e+06	1.05
	K.THLTELQR.F		499.28	997.543	-9.03	24	3780979	3.362e+06	0.89
	K.VFHLPTTTFIGGQEPALPLR.E		732.079	2194.2	-9.12	56	9.33159e+06	7.60558e+06	0.82
	K.VFHLPTTTFIGGQEPALPLR.E		733.415	2198.21	-8.65	22	1.61239e+07	1.29548e+07	0.8
	K.VFHLPTTTFIGGQEPALPLR.E		1097.62	2194.2	-9.58	44	1.90175e+06	1.33857e+06	0.7
	K.VYYDLTR.E		465.245	929.473	-8.62	24	2.28632e+06	2.18638e+06	0.96
	K.YAELLVSQGVVNQPEYEEEISK.Y		842.094	2524.25	-7.93	36	3.06159e+06	3.36223e+06	1.1
	R.DPAAAPATGNK.K		506.762	1012.51	-8.9	43	262528	206399	0.79
	R.FEEFLQR.K		484.75	968.484	-9.3	39	4.43784e+06	4.17896e+06	0.94
	R.FLDTAFDLDAFK.K		701.855	1402.69	-9.27	59	8.73379e+06	6.2103e+06	0.71
	R.FLDTAFDLDAFKK.F		512.274	1534.79	-9.13	23	1.34198e+06	1.9741e+06	1.47
	R.HHVLHDQNVDK.R		671.342	1341.67	-7.46	57	2.42885e+06	907786	0.37
	R.HHVLHDQNVDK.R		447.898	1341.67	-8.2	37	2.39764e+06	864144	0.36
	R.HHVLHDQNVDKR.T		749.394	1497.77	-8.69	35	140636	110932	0.79
	R.HHVLHDQNVDKR.T		499.932	1497.77	-8.69	25	146140	143650	0.98
	R.HHVLHDQNVDKR.T		375.201	1497.77	-9.35	21	142744	118878	0.83
	R.KPLIVFTPK.S		521.842	1042.67	-8.64	42	8263502	7.29596e+06	0.88
	R.LNVLANVIR.K		506.324	1011.63	-8.91	45	4.20735e+06	4.02266e+06	0.96
	R.LSGQDVER.G		452.234	903.453	-7.76	42	5.34041e+06	6.38785e+06	1.2
	R.QILLPFR.K		443.784	886.551	-9.03	20	2.78486e+06	2.31005e+06	0.83
	R.SSPYPTDVAR.V		546.775	1092.53	-9.16	25	6.97997e+06	7.97701e+06	1.14
	R.VIPEDGPAAQNPDK.V		725.868	1450.72	-7.59	60	18154016	1.53279e+07	0.84
$9-1	sp|P04636|MDHM_RAT	Malate dehydrogenase, mitochondrial OS=Rattus norvegicus GN=Mdh2 PE=1 SV=2	39	16	1.17285e+08	94730262	0.8077
	K.GLEK#NLGIGK.I	acetyl (K)	535.819	1070.62	-8.41	51	9.97858e+06	2.81522e+06	0.28
	K.HGVYNPNK.I		464.74	928.464	-8.63	30	83154	75305.8	0.91
	K.IFGVTTLDIVR.A		617.37	1233.72	-8.92	55	5.77216e+07	5.14696e+07	0.89
	K.IFGVTTLDIVR.A		1233.73	1233.72	-8.92	43	2.18098e+06	1946762	0.89
	K.ITPFEEK.M		432.233	863.451	-8.12	26	2.6182e+07	2.40672e+07	0.92
	K.K#GEDFVK.N	acetyl (K)	432.731	864.446	-9.27	44	1.87366e+07	3.48422e+06	0.19
	K.K#GEDFVK.N	acetyl (K)	864.454	864.446	-8.11	23	568501	108493	0.19
	K.K#HGVYNPNK.I	acetyl (K)	549.794	1098.57	-9.11	38	1.35101e+06	383560	0.28
	K.KGLEK#NLGIGK.I	acetyl (K)	599.867	1198.72	-8.35	44	2.13939e+06	718154	0.34
	K.NLGIGK#ITPFEEK.M	acetyl (K)	744.416	1487.81	-8.74	61	9142919	2.29205e+06	0.25
	K.VAVLGASGGIGQPLSLLLK.N		897.057	1793.09	-9.49	97	94730262	7.50364e+07	0.79
	K.VAVLGASGGIGQPLSLLLK.N		598.374	1793.09	-8.93	57	2.91613e+06	2.29501e+06	0.79
	K.VDFPQDQLATLTGR.I		780.913	1560.8	-9.62	82	8.9465e+06	7.70924e+06	0.86
	R.ANTFVAELK#GLDPAR.V	acetyl (K)	822.449	1643.88	-8.52	51	2231642	263708	0.12
	R.ANTFVAELK#GLDPAR.V	acetyl (K)	548.636	1643.88	-9.74	61	7.39562e+06	1.72639e+06	0.23
	R.ANTFVAELK.G		496.779	992.541	-9.08	69	2.39865e+07	1.95808e+07	0.82
	R.ANTFVAELK.G		992.551	992.541	-9.08	25	2.3919e+06	1.79422e+06	0.75
	R.IQEAGTEVVK.A		537.301	1073.58	-8.39	50	60026598	4.87246e+07	0.81
	R.LTLYDIAHTPGVAADLSHIETR.A		798.428	2393.25	-9.2	75	2.75567e+07	3.13409e+07	1.14
	R.VNVPVIGGHAGK.T		383.228	1147.66	-8.72	42	22777631	1.91391e+07	0.84
	R.VNVPVIGGHAGK.T		574.338	1147.66	-8.72	51	1.96395e+07	1.44713e+07	0.74
$10-1	sp|P45953|ACADV_RAT	Very long-chain specific acyl-CoA dehydrogenase, mitochondrial OS=Rattus norvegicus GN=Acadvl PE=1 SV=1	33	15	2.67675e+07	2.32654e+07	0.8692
	K.ASNTSEVYFDGVK.V		708.842	1416.66	-7.77	70	2.19166e+06	2.17592e+06	0.99
	K.ELVGPVAR.F		420.755	840.494	-9.53	28	4.82367e+06	4.25969e+06	0.88
	K.GILLYGTK.A		432.767	864.519	-8.11	24	1.37558e+06	1.21883e+06	0.89
	K.GIVNEQFLLQR.L		658.876	1316.73	-9.12	56	5.61794e+06	5.70243e+06	1.02
	K.IHNFGVIQEK.L		592.831	1184.64	-9.29	29	4.25653e+06	4.22691e+06	0.99
	K.IHNFGVIQEK.L		395.557	1184.64	-10.14	32	2.83606e+06	2.67603e+06	0.94
	K.ITAFVVER.S		467.777	934.536	-9.64	40	4.58249e+06	4.79909e+06	1.05
	K.NPLGNVGLLIGEASK.Q		741.427	1481.83	-8.78	84	1.18664e+07	1.10043e+07	0.93
	K.VEEDTLQGLK.E		566.304	1131.59	-8.85	48	1.05146e+07	8.55692e+06	0.81
	K.VPAENVLGEVGDGFK.V		765.901	1530.78	-9.15	94	2.32654e+07	1.9572e+07	0.84
	R.FFEEVNDPAK.N		598.291	1195.56	-9.21	33	9.99643e+06	8.1361e+06	0.81
	R.IFEGTNDILR.L		589.32	1177.62	-8.5	43	8.38708e+06	7.92751e+06	0.95
	R.SFGGVTHGLPEK.K		614.826	1228.63	-8.96	54	4.81147e+06	3.63752e+06	0.76
	R.SGELAVQALEQFATVVEAK.L		995.538	1990.05	-9.05	85	4500029	3.60199e+06	0.8
	R.SGELAVQALEQFATVVEAK.L		664.028	1990.05	-9.05	82	3.36653e+06	2.51879e+06	0.75
	R.SLSEGYPTAQHEK.M		723.854	1446.69	-8.99	43	3.92634e+06	3.60443e+06	0.92
	R.TGIGSGLSLSGIVHPELSR.S		627.352	1880.02	-8.52	79	8.72753e+06	8.09686e+06	0.93
	R.TGIGSGLSLSGIVHPELSR.S		940.524	1880.02	-9.05	65	3.93928e+06	3.73915e+06	0.95
$11-1	sp|P10719|ATPB_RAT	ATP synthase subunit beta, mitochondrial OS=Rattus norvegicus GN=Atp5b PE=1 SV=2	66	14	1.31253e+08	1.25323e+08	0.9548
	K.AGTATGQIVAVIGAVVDVQFDEGLPPILNALEVQGR.E		905.252	3617.95	-8.85	58	3.11977e+06	4.1466e+06	1.33
	K.AGTATGQIVAVIGAVVDVQFDEGLPPILNALEVQGR.E		1208	3621.96	-7.18	35	327342	567524	1.73
	K.AGTATGQIVAVIGAVVDVQFDEGLPPILNALEVQGR.E		905.252	3617.95	-8.57	43	4.44681e+06	5.78501e+06	1.3
	K.AGTATGQIVAVIGAVVDVQFDEGLPPILNALEVQGR.E		1208	3621.96	-8.84	34	0	221080	50
	K.AGTATGQIVAVIGAVVDVQFDEGLPPILNALEVQGR.E		1208	3621.96	-5.52	26	328460	628059	1.91
	K.AGTATGQIVAVIGAVVDVQFDEGLPPILNALEVQGR.E		905.252	3617.95	-8.85	61	4.0738e+06	5.34648e+06	1.31
	K.AGTATGQIVAVIGAVVDVQFDEGLPPILNALEVQGR.E		905.251	3617.95	-6.91	58	2.43057e+06	3.09476e+06	1.27
	K.AGTATGQIVAVIGAVVDVQFDEGLPPILNALEVQGR.E		1208	3621.96	-6.35	27	173600	336716	1.94
	K.AGTATGQIVAVIGAVVDVQFDEGLPPILNALEVQGR.E		905.25	3617.95	-6.36	45	2.09492e+06	3.47307e+06	1.66
	K.AGTATGQIVAVIGAVVDVQFDEGLPPILNALEVQGR.E		905.251	3617.95	-7.74	58	1712258	2.2681e+06	1.32
	K.IGLFGGAGVGK.T		975.572	975.562	-9.23	34	5.12639e+06	4.18677e+06	0.82
	K.IGLFGGAGVGK.T		488.289	975.562	-8.21	49	8.23506e+07	7.62353e+07	0.93
	K.ILQDYK.S		390.223	779.43	-8.99	33	1.89365e+07	1.74301e+07	0.92
	K.ILQDYK.S		783.446	783.438	-8.95	24	5.22231e+06	5.02849e+06	0.96
	K.IPVGPETLGR.I		519.806	1038.59	-9.64	48	1.25323e+08	1.23379e+08	0.98
	K.IPVGPETLGR.I		1038.6	1038.59	-8.67	36	3.41866e+06	2.9664e+06	0.87
	K.VLDSGAPIK#IPVGPETLGR.I	acetyl (K)	981.066	1961.11	-9.18	55	1.11422e+07	3.92201e+06	0.35
	K.VLDSGAPIK.I		899.528	899.52	-8.9	47	7316639	6.14276e+06	0.84
	K.VVDLLAPYAK.G		544.827	1088.64	-9.19	45	2.38901e+07	2.80945e+07	1.18
	K.VVDLLAPYAK.G		1088.65	1088.64	-9.19	47	5.58975e+06	5.85473e+06	1.05
	R.AIAELGIYPAVDPLDSTSR.I		994.53	1988.03	-9.06	78	7.48137e+07	8.13785e+07	1.09
	R.AIAELGIYPAVDPLDSTSR.I		663.356	1988.03	-9.56	43	3.54629e+06	3.66483e+06	1.03
	R.DQEGQDVLLFIDNIFR.F		961.496	1921.97	-9.89	86	9.9827e+07	8.42568e+07	0.84
	R.DQEGQDVLLFIDNIFR.F		641.334	1921.97	-9.89	61	1.50037e+07	1.39667e+07	0.93
	R.DQEGQDVLLFIDNIFR.F		961.496	1921.97	-9.37	80	256688	523788	2.04
	R.DQEGQDVLLFIDNIFR.F		961.496	1921.97	-9.37	71	194431	495715	2.55
	R.FTQAGSEVSALLGR.I		718.388	1435.75	-9.06	76	68883946	6.70978e+07	0.97
	R.LVLEVAQHLGESTVR.T		550.983	1650.92	-8.49	46	9.16586e+07	8.60112e+07	0.94
	R.LVLEVAQHLGESTVR.T		825.969	1650.92	-7.88	81	9.54074e+07	9.04401e+07	0.95
	R.LVLEVAQHLGESTVR.T		825.969	1650.92	-7.88	65	8.93704e+06	7.15973e+06	0.8
	R.VALTGLTVAEYFR.D		720.406	1439.79	-9.73	99	4.9134e+07	5.33447e+07	1.09
$12-1	sp|P32551|QCR2_RAT	Cytochrome b-c1 complex subunit 2, mitochondrial OS=Rattus norvegicus GN=Uqcrc2 PE=1 SV=2	28	13	3.63729e+07	32246367	0.8865
	K.AVAFQNPQTR.I		566.304	1131.59	-8.84	44	2.16588e+07	2.27462e+07	1.05
	K.AVAQGNLSSADVQAAK.N		765.407	1529.79	-9.16	98	2.38001e+07	2.11297e+07	0.89
	K.EVAEQFLNIR.G		609.833	1218.65	-8.21	71	1.64721e+07	1.48071e+07	0.9
	K.GASSFK#ITR.G	acetyl (K)	504.783	1008.55	-9.93	50	625767	144388	0.23
	K.LSVTATR.E		374.225	747.436	-8.04	28	7.0257e+06	6.5014e+06	0.93
	K.TSAPGGVPLQPQELEFTK.L		950.006	1898.99	-8.96	62	22936059	2.03424e+07	0.89
	R.GGLGLAGAK#AK.Y	acetyl (K)	492.8	984.584	-9.15	55	2.68546e+06	902564	0.34
	R.GGLGLAGAK.A		372.228	743.441	-9.43	44	5.89247e+06	5.02565e+06	0.85
	R.GGLGLAGAK.A		743.449	743.441	-9.43	27	1.80531e+06	1431821	0.79
	R.GNNTTSLLSQSVAK.G		710.383	1419.74	-9.87	86	4.73445e+06	4.41878e+06	0.93
	R.IIENLHDVAYK.N		657.863	1314.71	-9.13	70	7.81648e+06	7596948	0.97
	R.LASTLTTK#GASSFK.I	acetyl (K)	727.405	1453.79	-8.26	86	32246367	6.60433e+06	0.2
	R.LASTLTTK.G		417.754	834.493	-8.4	42	8.31938e+06	7.27954e+06	0.88
	R.LASTLTTK.G		834.501	834.493	-8.4	20	1.71678e+06	1.47415e+06	0.86
	R.SQLK#IDK.A	acetyl (K)	437.26	873.504	-9.17	31	4.98627e+06	1.94467e+06	0.39
$13-1	sp|Q6P6R2|DLDH_RAT	Dihydrolipoyl dehydrogenase, mitochondrial OS=Rattus norvegicus GN=Dld PE=1 SV=1	22	13	6.84179e+07	2.13647e+07	0.3123
	K.AAQLGFK.T		367.717	734.42	-9.54	48	3.18548e+06	2.60377e+06	0.82
	K.ALTGGIAHLFK#QNK.V	acetyl (K)	770.443	1539.86	-9.1	71	2.13647e+07	4477643	0.21
	K.ALTGGIAHLFK.Q		564.338	1127.66	-8.88	45	3.65886e+06	3.23389e+06	0.88
	K.ALTGGIAHLFK.Q		376.561	1127.66	-8.88	29	1.54706e+06	1.41321e+06	0.91
	K.IDVSVEAASGGK.A		566.801	1132.58	-8.84	66	4708231	4823060	1.02
	K.ILGHK#STDR.I	acetyl (K)	534.798	1068.58	-8.43	52	558750	126754	0.23
	K.NQVTATTADGSTQVIGTK.N		896.466	1791.91	-8.93	75	5.75812e+06	4.97966e+06	0.86
	K.SEEQLK#EEGVEFK.V	acetyl (K)	797.394	1593.76	-9.42	87	2.15868e+06	328010	0.15
	R.GIEIPEVR.L		456.766	912.515	-9.87	31	3931500	4.33959e+06	1.1
	R.ILQK#QGFK.F	acetyl (K)	502.305	1003.59	-8.98	40	1.842e+07	3.629e+06	0.2
	R.RPFTQNLGLEELGIELDPK#GR.I	acetyl (K)	808.776	2424.29	-9.49	33	1.01007e+06	297296	0.29
	R.RPFTQNLGLEELGIELDPK.G		723.731	2169.15	-10.15	66	7.07605e+06	5.93428e+06	0.84
	R.SAVK#ALTGGIAHLFK.Q	acetyl (K)	518.976	1554.9	-8.37	25	752800	44091.7	0.06
$14-1	sp|Q66HF1|NDUS1_RAT	NADH-ubiquinone oxidoreductase 75 kDa subunit, mitochondrial OS=Rattus norvegicus GN=Ndufs1 PE=1 SV=1	19	13	1.1961e+07	1.39934e+07	1.1699
	K.AVAAIAGGLVDAEALVALK.D		878.53	1756.04	-9.69	72	2.79776e+06	2671315	0.95
	K.ILQDIASGNHEFSK.V		779.905	1558.79	-9.63	53	3.65208e+06	5.30041e+06	1.45
	K.LVDQEFLADPLVPPQLTIK.D		712.744	2136.2	-9.37	32	2609596	3.14993e+06	1.21
	K.LVDQEFLADPLVPPQLTIK.D		1068.61	2136.2	-9.37	43	7.05207e+06	5.78885e+06	0.82
	K.SATYVNTEGR.A		551.275	1101.53	-9.09	39	3.07837e+06	4.52605e+06	1.47
	K.VALIGSPVDLTYR.Y		704.409	1407.8	-8.53	46	7.6856e+06	8.95767e+06	1.17
	R.ALSEIAGITLPYDTLDQVR.N		692.378	2075.1	-7.71	27	957076	980482	1.02
	R.DDGAAILAAVSSIAQK.I		765.42	1529.82	-9.16	74	6.45697e+06	7.28591e+06	1.13
	R.FASEIAGVDDLGTTGR.G		804.904	1608.79	-8.09	82	9.9441e+06	1.1961e+07	1.2
	R.FEAPLFNAR.I		532.785	1064.55	-8.46	45	3.86351e+06	5.03858e+06	1.3
	R.IASQVAALDLGYKPGVEAIR.K		1036.09	2071.15	-9.66	83	3.53053e+06	4.08622e+06	1.16
	R.IASQVAALDLGYKPGVEAIR.K		691.063	2071.15	-8.7	58	5372096	5.83379e+06	1.09
	R.LGEVSPNLVR.Y		542.317	1083.62	-8.31	44	6.95492e+06	8.2747e+06	1.19
	R.YDHLGDSPK.I		518.253	1035.49	-8.7	24	1.06539e+06	1328008	1.25
$15-1	sp|Q05962|ADT1_RAT	ADP ATP translocase 1 OS=Rattus norvegicus GN=Slc25a4 PE=1 SV=3	75	12	1.59873e+08	1.21655e+08	0.761
	-.MGDQALSFLKDFLAGGIAAAVSK.T		760.083	2278.23	-2.63	56	1.71258e+06	1211659	0.71
	-.MGDQALSFLKDFLAGGIAAAVSK.T		1139.62	2278.23	-2.63	31	683488	533951	0.78
	K.DFLAGGIAAAVSK#TAVAPIER.V	acetyl (K)	700.395	2099.15	-9.06	86	3.01767e+07	11144689	0.37
	K.DFLAGGIAAAVSK#TAVAPIER.V	acetyl (K)	1050.09	2099.15	-9.06	89	1.45816e+07	8.60694e+06	0.59
	K.DFLAGGIAAAVSK#TAVAPIER.V	acetyl (K)	700.395	2099.15	-9.06	30	112722	20171.1	0.18
	K.DFLAGGIAAAVSK.T		610.344	1219.67	-9.03	89	1.13438e+08	8.57303e+07	0.76
	K.DFLAGGIAAAVSK.T		1219.68	1219.67	-9.03	55	8.50734e+06	6.29263e+06	0.74
	K.DFLAGGIAAAVSK.T		610.344	1219.67	-9.03	70	3.60275e+06	2.47868e+06	0.69
	K.DFLAGGIAAAVSK.T		610.344	1219.67	-9.03	47	1.63963e+06	1.56065e+06	0.95
	K.DFLAGGIAAAVSK.T		610.344	1219.67	-9.03	61	512777	337678	0.66
	K.DFLAGGIAAAVSK.T		610.344	1219.67	-9.85	38	929317	556003	0.6
	K.DFLAGGIAAAVSK.T		610.344	1219.67	-9.03	76	415136	348891	0.84
	K.DFLAGGIAAAVSK.T		612.348	1223.68	-9	77	2.78713e+06	2.11247e+06	0.76
	K.DFLAGGIAAAVSK.T		610.343	1219.67	-7.39	55	938318	766250	0.82
	K.DFLAGGIAAAVSK.T		612.347	1223.68	-7.36	58	1.11439e+06	853107	0.77
	K.DFLAGGIAAAVSK.T		610.343	1219.67	-8.21	49	231645	167250	0.72
	K.DFLAGGIAAAVSK.T		610.343	1219.67	-7.39	56	595460	441988	0.74
	K.GLYQGFSVSVQGIIIYR.A		950.528	1900.03	-7.9	21	31206.5	13202.8	0.42
	K.IFK#SDGLK.G	acetyl (K)	475.276	949.535	-8.43	37	1.12812e+07	2.44952e+06	0.22
	K.LLLQVQHASK.Q		568.848	1136.68	-8.81	39	9.77869e+07	6.86213e+07	0.7
	K.LLLQVQHASK.Q		379.569	1136.68	-9.69	26	1.21655e+08	8.43029e+07	0.69
	K.QIFLGGVDR.H		502.785	1004.55	-8.97	48	9.42323e+07	7.19817e+07	0.76
	K.QIFLGGVDR.H		1004.56	1004.55	-9.96	41	6.50391e+06	5.17385e+06	0.8
	K.TAVAPIER.V		428.753	856.489	-9.35	41	1.04965e+08	9.8052e+07	0.93
	R.AAYFGVYDTAK.G		603.301	1205.58	-8.3	49	2.6102e+07	2.27196e+07	0.87
	R.GNLANVIR.Y		428.758	856.5	-9.35	45	7.34178e+07	59241561	0.81
	R.YFPTQALNFAFK#DK.Y	acetyl (K)	866.449	1731.87	-9.24	73	7.32867e+06	5.76359e+06	0.79
	R.YFPTQALNFAFK.D		723.881	1446.74	-8.3	63	1.19537e+08	9.35856e+07	0.78
$16-1	sp|Q60587|ECHB_RAT	Trifunctional enzyme subunit beta, mitochondrial OS=Rattus norvegicus GN=Hadhb PE=1 SV=1	25	12	1.29431e+07	1.10599e+07	0.8545
	K.DQLLLGPTYATPK.V		708.897	1416.77	-8.48	55	1.02628e+07	1.02652e+07	1
	K.DVVDYIIFGTVIQEVK.T		919.507	1837.99	-5.99	97	5.2858e+06	3.84107e+06	0.73
	K.DVVDYIIFGTVIQEVK.T		613.343	1837.99	-9.25	61	4.81495e+06	3.80912e+06	0.79
	K.KAQDEGHLSDIVPFK.V		561.967	1683.87	-8.91	38	4.0657e+06	2.83727e+06	0.7
	K.NIVVVEGVR.I		492.801	984.584	-9.15	42	1.10599e+07	8.81792e+06	0.8
	K.TLAKPNLK.N		442.786	884.556	-9.05	26	1.67574e+06	1.47751e+06	0.88
	K.VGAPPLEK.F		405.744	810.472	-9.88	22	9893806	7.33216e+06	0.74
	R.AALSGLLYR.T		482.29	963.562	-9.35	54	4.33962e+06	4.49081e+06	1.03
	R.DFIYVSQDPK.D		606.307	1211.59	-9.09	59	7758890	6.51892e+06	0.84
	R.EAALGAGFSDK.T		533.269	1065.52	-8.45	43	9.65985e+06	8184347	0.85
	R.IPFLLSGTSYK.D		613.351	1225.68	-8.98	36	1.00682e+07	9.05912e+06	0.9
	R.LAAAFAVSR.M		453.268	905.52	-8.84	58	5.00229e+06	6.74539e+06	1.35
	R.TNIPK#DVVDYIIFGTVIQEVK.T	acetyl (K)	811.789	2433.33	-9.04	34	272200	11063.4	0.04
$17-1	sp|P48721|GRP75_RAT	Stress-70 protein, mitochondrial OS=Rattus norvegicus GN=Hspa9 PE=1 SV=3	21	12	9.7161e+06	8.9545e+06	0.9216
	K.DAGQISGLNVLR.V		621.85	1242.68	-8.86	48	4.93364e+06	6.05226e+06	1.23
	K.ETAENYLGHTAK.N		667.329	1333.64	-9	64	1.22681e+06	1148484	0.94
	K.LLGQFTLIGIPPAPR.G		796.987	1592.95	-8.79	54	7.3227e+06	9.7161e+06	1.33
	K.VLENAEGAR.T		479.756	958.495	-8.36	54	3.2723e+06	3432978	1.05
	K.VQQTVQDLFGR.A		645.85	1290.68	-8.53	55	5.67047e+06	4.97844e+06	0.88
	R.AQFEGIVTDLIK#R.T	acetyl (K)	766.436	1531.85	-9.8	71	1.68637e+06	1.07365e+06	0.64
	R.AQFEGIVTDLIK.R		667.378	1333.74	-8.25	54	5.85558e+06	5.07647e+06	0.87
	R.HIVK#EFK.R	acetyl (K)	471.779	942.541	-8.5	23	7.94845e+06	1.55818e+06	0.2
	R.QAASSLQQASLK.L		616.342	1231.66	-8.94	54	3.60001e+06	2.6821e+06	0.75
	R.RYDDPEVQK.D		575.286	1149.55	-8.71	44	1.88322e+06	1.7332e+06	0.92
	R.TTPSVVAFTPDGER.L		738.877	1476.73	-8.81	64	6.59132e+06	6.2738e+06	0.95
	R.VINEPTAAALAYGLDK.S		825.455	1649.89	-8.49	69	2.56373e+06	2.56416e+06	1
$18-1	sp|P23965|ECI1_RAT	Enoyl-CoA delta isomerase 1, mitochondrial OS=Rattus norvegicus GN=Eci1 PE=1 SV=1	22	11	2.69745e+07	1.93714e+07	0.7181
	K.ATADNLIK.Q		423.245	845.473	-9.47	39	4.0973e+06	2.94016e+06	0.72
	K.DNYVNTIGHR.A		594.797	1188.58	-8.42	32	2.66209e+06	2.21923e+06	0.83
	K.FKNPPVNSLSLEFLTEFVISLEK.L		884.49	2651.43	-7.92	67	1.09718e+06	1.02012e+06	0.93
	K.LENDK#SIR.G	acetyl (K)	508.777	1016.54	-8.86	36	4157471	955887	0.23
	K.NPPVNSLSLEFLTEFVISLEK.L		792.769	2376.27	-9.26	54	5.36054e+06	3.43699e+06	0.64
	K.NPPVNSLSLEFLTEFVISLEK.L		1188.65	2376.27	-9.68	89	541304	7.44225e+06	13.75
	K.SLHVYLEK.L		494.781	988.546	-8.1	24	5.25822e+06	3.28951e+06	0.63
	K.VGLVDEVVPEDQVHSK.A		583.977	1749.9	-8.01	29	1.93714e+07	1.48154e+07	0.76
	K.VGLVDEVVPEDQVHSK.A		875.463	1749.9	-8.58	56	7.89759e+06	5.62181e+06	0.71
	R.ALQLGTLFPPAEALK.V		784.963	1568.9	-8.93	62	1.51938e+07	10078702	0.66
	R.EADIQNFTSFISR.D		764.383	1527.74	-8.51	89	4.85193e+06	4.91336e+06	1.01
	R.KATADNLIK.Q		487.293	973.568	-9.25	50	3.94539e+06	2.33128e+06	0.59
$19-1	sp|P18163|ACSL1_RAT	Long-chain-fatty-acid--CoA ligase 1 OS=Rattus norvegicus GN=Acsl1 PE=1 SV=1	18	11	2.29782e+07	2.18746e+07	0.952
	K.AELSVIFADKPEK.A		482.938	1446.78	-9.68	29	5.48956e+06	3.89722e+06	0.71
	K.AELSVIFADKPEK.A		723.903	1446.78	-8.99	27	2.06635e+06	2.51587e+06	1.22
	K.ALEDLGR.V		387.215	773.415	-9.06	33	0	2.29782e+07	50
	K.IENIYIR.S ! K.IENIYLR.S		460.768	920.52	-8.7	43	1.85931e+06	2.42465e+06	1.3
	K.IGFFQGDIR.L		526.785	1052.55	-8.56	61	5.84465e+06	6.09431e+06	1.04
	K.LAQGEYIAPEK.I		609.828	1218.64	-9.86	57	5.36993e+06	4.09003e+06	0.76
	K.LLLEGVENK.L		507.8	1014.58	-8.88	45	7.13166e+06	5.20149e+06	0.73
	K.LLLYYYDDVR.T		666.851	1332.68	-8.26	40	3.13484e+06	3.25861e+06	1.04
	K.NAGLKPFEQVK.G		615.851	1230.68	-8.13	34	3082231	2.87624e+06	0.93
	K.VLQPTIFPVVPR.L		683.423	1365.83	-8.79	49	1.34817e+07	1.39622e+07	1.04
	R.IFGQANTSVK.R		534.8	1068.58	-9.37	26	2.3065e+06	2.10128e+06	0.91
	R.SQIDELYSTIK.I		648.844	1296.67	-8.49	59	4.19538e+06	3.87937e+06	0.92
$20-1	sp|P00507|AATM_RAT	Aspartate aminotransferase, mitochondrial OS=Rattus norvegicus GN=Got2 PE=1 SV=2	26	10	5.28402e+07	4.35411e+07	0.824
	K.AEAQIAGK#NLDK.E	acetyl (K)	650.355	1299.69	-8.47	84	9.30902e+06	1.94213e+06	0.21
	K.ASAELALGENSEVLK.S		765.911	1530.8	-8.5	76	9.74536e+06	9.83941e+06	1.01
	R.FFK#FSR.D	acetyl (K)	437.239	873.462	-9.17	32	4.47804e+06	1.32358e+06	0.3
	R.FVTVQTISGTGALR.V		725.413	1449.81	-8.28	76	2.58474e+07	2.18665e+07	0.85
	R.IAATILTSPDLR.K		635.878	1270.74	-9.45	42	4.35411e+07	39019201	0.9
	R.K#AEAQIAGK.N	acetyl (K)	479.277	957.536	-9.41	42	1.3904e+06	306718	0.22
	R.KAEAQIAGK#NLDK.E	acetyl (K)	714.403	1427.79	-8.41	61	6535669	1.24144e+06	0.19
	R.KAEAQIAGK#NLDK.E	acetyl (K)	476.604	1427.79	-8.41	41	6.87541e+06	1.37178e+06	0.2
	R.KAEAQIAGK#NLDK.E	acetyl (K)	714.403	1427.79	-9.11	52	10236825	1.44303e+06	0.14
	R.KAEAQIAGK.N		458.271	915.526	-7.65	25	12319.2	6408.4	0.52
	R.TQLVSNLK#K.E	acetyl (K)	536.827	1072.64	-9.33	33	5.86784e+06	1.36456e+06	0.23
	R.TQLVSNLK.K		902.539	902.531	-8.87	31	1.22372e+06	1.09043e+06	0.89
	R.TQLVSNLK.K		451.773	902.531	-8.87	34	1.48694e+07	1.14944e+07	0.77
	R.VGASFLQR.F		439.253	877.489	-9.13	63	9.82989e+06	1.0485e+07	1.07
$21-1	sp|Q920L2|DHSA_RAT	Succinate dehydrogenase [ubiquinone] flavoprotein subunit, mitochondrial OS=Rattus norvegicus GN=Sdha PE=1 SV=1	20	10	1.26012e+07	1.09962e+07	0.8726
	K.NTIIATGGYGR.T		561.805	1122.59	-9.81	45	1.64748e+06	1.63022e+06	0.99
	K.VSDAISTQYPVVDHEFDAVVVGAGGAGLR.A		977.171	2929.47	-9.56	53	1.1944e+07	8.4233e+06	0.71
	K.VSQLYGDLQHLK.T		467.594	1400.75	-9.29	33	4.37713e+06	2982633	0.68
	K.VSQLYGDLQHLK.T		700.887	1400.75	-9.29	47	2.68634e+06	2.4041e+06	0.89
	K.VTLDYRPVIDK.T		659.878	1318.74	-8.35	47	2891659	2.47051e+06	0.85
	R.AFGGQSLK.F		404.226	807.436	-8.68	20	4.09528e+06	3.12035e+06	0.76
	R.FADGSVR.T		376.194	751.373	-9.33	29	4.11527e+06	3.76444e+06	0.91
	R.GEGGILINSQGER.F		665.348	1329.68	-9.03	51	5.5186e+06	5.46924e+06	0.99
	R.IDEYDYSKPIEGQQK.K		906.945	1812.87	-9.38	45	2.93509e+06	2.83075e+06	0.96
	R.KHTLSYVDTK.T		397.888	1191.64	-9.24	24	2.06223e+06	1.40456e+06	0.68
	R.KHTLSYVDTK.T		596.328	1191.64	-9.24	32	1.42527e+06	1.32148e+06	0.93
	R.LGANSLLDLVVFGR.A		737.432	1473.84	-9.51	96	1.22325e+07	1.26012e+07	1.03
	R.LGANSLLDLVVFGR.A		491.957	1473.84	-8.83	29	381518	236318	0.62
$22-1	sp|P18886|CPT2_RAT	Carnitine O-palmitoyltransferase 2, mitochondrial OS=Rattus norvegicus GN=Cpt2 PE=1 SV=1	18	10	9.64305e+06	7.12017e+06	0.7384
	K.ELHAHLLAQDK.Q		637.852	1274.69	-8.64	26	1.21721e+06	902623	0.74
	K.LIFDGNEETLK.K		639.838	1278.66	-7.83	35	4.02385e+06	3.29989e+06	0.82
	K.NFETGVGK.E		426.221	851.426	-9.41	21	1.45168e+06	1.24557e+06	0.86
	K.SEYNDQLTR.A		563.268	1125.52	-9.78	30	1.01958e+06	863385	0.85
	K.TLQAGLLEPEVFHLNPSK.S		665.036	1993.08	-9.04	41	7.12017e+06	4.82e+06	0.68
	K.TLSIDSIQFQR.G		654.358	1307.7	-9.18	54	3.5037e+06	3.7134e+06	1.06
	R.ATNLTVSAVR.F		516.301	1031.58	-8.73	62	4929498	3.51417e+06	0.71
	R.FFNEVFR.D		479.748	958.478	-9.4	45	1.22646e+06	1.14246e+06	0.93
	R.HLLVLR.K		375.757	750.498	-9.34	30	3.39301e+06	2.47244e+06	0.73
$23-1	sp|O55171|ACOT2_RAT	Acyl-coenzyme A thioesterase 2, mitochondrial OS=Rattus norvegicus GN=Acot2 PE=1 SV=1	24	9	4.71276e+07	29316080	0.6221
	K.DGLLDVVEALQSPLVDK.K		906.002	1810.98	-8.84	96	1.06828e+07	5.56205e+06	0.52
	K.DGLLDVVEALQSPLVDK.K		604.337	1810.98	-8.84	71	3080650	1.94667e+06	0.63
	K.DGLLDVVEALQSPLVDKK.S		647.036	1939.07	-9.29	41	3.37925e+06	2.85533e+06	0.84
	K.GPGIGLLGISK.G		506.319	1011.62	-8.91	69	1.10318e+07	6.17323e+06	0.56
	R.ADAGGELDLAR.A		544.278	1087.54	-9.2	94	1.66012e+07	1.26041e+07	0.76
	R.ASLLAGK.G		659.415	659.409	-9.11	26	1.86489e+06	1177450	0.63
	R.DEK#GALFR.A	acetyl (K)	489.261	977.505	-9.22	35	8.22223e+06	1.67277e+06	0.2
	R.DVQK#PYVVELEVLDGHEPDGGQR.L	acetyl (K)	874.441	2621.28	-8.4	22	1.29571e+07	4.46142e+06	0.34
	R.DVQKPYVVELEVLDGHEPDGGQR.L		860.438	2579.27	-8.92	46	1.20674e+07	1.14045e+07	0.95
	R.GLAPEQPVTLR.A		590.843	1180.67	-8.48	50	29316080	1.80471e+07	0.62
	R.IEYFEEAVNYLR.G		773.39	1545.76	-9.06	96	8.41926e+06	6.18154e+06	0.73
$24-1	sp|P17764|THIL_RAT	Acetyl-CoA acetyltransferase, mitochondrial OS=Rattus norvegicus GN=Acat1 PE=1 SV=1	21	9	2.53154e+07	1.94748e+07	0.7693
	K.DGLTDVYNK.I		512.756	1024.49	-8.79	45	4.15436e+06	3.68729e+06	0.89
	K.FANEITPITISVK.G		716.913	1432.8	-9.08	69	16330325	1.21769e+07	0.75
	K.LEDLIVK.D		415.259	829.503	-8.45	37	7.26519e+06	5.38355e+06	0.74
	K.LEDLIVK.D		829.51	829.503	-8.45	43	1.21404e+06	787761	0.65
	K.LGTIAIQGAIEK.A		607.367	1213.72	-9.07	64	1.63824e+07	1.35318e+07	0.83
	K.VLK#YAGLK.K	acetyl (K)	467.297	933.577	-9.65	30	3.6883e+06	774843	0.21
	K.YAGLK#K.E	acetyl (K)	361.22	721.424	-9.72	22	557453	136017	0.24
	R.GATPYGGVK#LEDLIVK.D	acetyl (K)	851.484	1701.94	-9.99	92	3.48171e+06	572280	0.16
	R.IAAFADAAVDPIDFPLAPAYAVPK.V		1222.16	2443.29	-9.01	57	8.55069e+06	7.16573e+06	0.84
	R.TPIGSFLGSLASQPATK.L		837.965	1674.91	-8.96	92	1.94748e+07	1.495e+07	0.77
	R.TPIGSFLGSLASQPATK.L		558.979	1674.91	-8.96	34	6640725	4.1131e+06	0.62
$25-1	sp|P13803|ETFA_RAT	Electron transfer flavoprotein subunit alpha, mitochondrial OS=Rattus norvegicus GN=Etfa PE=1 SV=4	20	9	1.72002e+07	1.47777e+07	0.8592
	K.DPEAPIFQVADYGIVADLFK.V		1104.58	2208.12	-9.06	114	3.81277e+06	2697539	0.71
	K.GLLPEELTPLILETQK.Q		899.53	1798.03	-9.46	52	6.22307e+06	5.42119e+06	0.87
	K.LLYDLADQLHAAVGASR.A		604.997	1812.96	-8.28	46	4155951	3694318	0.89
	K.LLYDLADQLHAAVGASR.A		906.992	1812.96	-8.83	67	1.84616e+06	1.68601e+06	0.91
	K.LNVAPVSDIIEIK.S		705.92	1410.82	-7.8	68	1.47777e+07	1.2745e+07	0.86
	K.SDRPELTGAK.V		358.528	1073.56	-9.32	34	3.45144e+06	3.42927e+06	0.99
	K.SDRPELTGAK.V		537.288	1073.56	-9.32	45	6.43714e+06	5.05779e+06	0.79
	K.SPDTFVR.T		411.215	821.415	-8.53	46	4.8282e+06	4.33207e+06	0.9
	K.TIVAINK.D		379.746	758.477	-9.24	21	1.68835e+06	1.27917e+06	0.76
	K.TIVAINK.D		758.485	758.477	-9.24	23	563139	365364	0.65
	K.VLVAQHDAYK.G		572.317	1143.62	-8.75	50	2239445	1.6227e+06	0.72
	R.GTSFEAAAASGGSASSEK.A		807.874	1614.72	-9.3	94	3067126	2.71606e+06	0.89
$26-1	sp|P15650|ACADL_RAT	Long-chain specific acyl-CoA dehydrogenase, mitochondrial OS=Rattus norvegicus GN=Acadl PE=1 SV=1	19	9	1.34014e+08	1.05023e+08	0.7837
	K.AFGK#TVAHIQTVQHK.L	acetyl (K)	569.655	1706.93	-9.38	28	2.09793e+06	691313	0.33
	K.AQDTAELFFEDVR.L		770.874	1540.73	-7.79	96	5.58796e+07	4.35954e+07	0.78
	K.KLTDIGIR.R		458.289	915.562	-8.75	24	17119536	1.36958e+07	0.8
	K.LTDIGIR.R		394.241	787.467	-8.9	36	1.07199e+07	8.8661e+06	0.83
	K.QGLLGINIAEK.H		578.346	1155.67	-8.66	45	2.14008e+07	1.72142e+07	0.8
	K.QGLLGINIAEK.H		1155.68	1155.67	-8.66	31	580784	408529	0.7
	K.TVAHIQTVQHK.L		631.36	1261.7	-8.73	48	2.08037e+07	1.50192e+07	0.72
	K.TVAHIQTVQHK.L		421.243	1261.7	-8.73	53	1.67195e+07	12111717	0.72
	R.IFSSEHDIFR.E		625.817	1250.62	-8	58	2.7988e+07	1.93088e+07	0.69
	R.IFSSEHDIFR.E		417.548	1250.62	-8.8	22	2.30349e+07	1.79341e+07	0.78
	R.LETPSAK.K		373.212	745.409	-8.06	26	1.3032e+07	9.87618e+06	0.76
	R.LPASALLGEENK.G		621.347	1241.67	-9.67	81	1.05023e+08	8.28749e+07	0.79
$27-1	sp|Q68FU3|ETFB_RAT	Electron transfer flavoprotein subunit beta OS=Rattus norvegicus GN=Etfb PE=2 SV=3	19	9	1.94325e+07	1.63767e+07	0.8427
	K.AGDLGVDLTSK.V		538.291	1075.56	-9.31	73	7728327	4.85412e+06	0.63
	K.LPAVVTADLR.L		527.821	1054.63	-8.54	48	1.13309e+07	9.20769e+06	0.81
	K.SGVVTDGVK.H		431.242	861.468	-9.3	39	4.03066e+06	2.90316e+06	0.72
	K.SGVVTDGVK.H		861.476	861.468	-9.3	21	735338	471377	0.64
	K.VDLLFLGK.Q		452.783	904.55	-8.85	39	2.86553e+06	2.21507e+06	0.77
	K.VETTEDLVAK.L		552.798	1104.58	-9.06	64	1.03574e+07	1.06118e+07	1.02
	K.VSVISVEEPPQR.L		670.371	1339.72	-8.96	41	1.63767e+07	1.3523e+07	0.83
	R.EIDGGLETIR.L		553.8	1106.58	-8.14	48	9.35087e+06	7.5872e+06	0.81
	R.GIHVEVPGAEAENLGPLQVAR.V		719.394	2156.15	-8.82	62	1.25825e+07	1.34448e+07	1.07
	R.GIHVEVPGAEAENLGPLQVAR.V		1078.59	2156.15	-9.74	86	3.39317e+06	3.44979e+06	1.02
	R.VIDFAVK.I		396.241	791.466	-8.86	29	3.94259e+06	2.87402e+06	0.73
$28-1	sp|P19511|AT5F1_RAT	ATP synthase subunit b, mitochondrial OS=Rattus norvegicus GN=Atp5f1 PE=1 SV=1	21	8	5.23003e+07	47166526	0.9018
	K.AQQALVQK#R.H	acetyl (K)	542.323	1083.63	-9.24	49	8.67801e+06	3.26129e+06	0.38
	K.HVIQSISAQQEK.E		684.374	1367.73	-8.78	58	1.36213e+07	1.12561e+07	0.83
	K.HVIQSISAQQEK.E		456.585	1367.73	-8.78	41	2.79855e+06	2.3854e+06	0.85
	K.IAQLEEIK.Q		472.281	943.546	-8.49	49	1.4514e+07	10706902	0.74
	K.IAQLEEIK.Q		943.555	943.546	-9.55	29	1.02192e+06	672914	0.66
	K.QIQDAINR.E		479.264	957.511	-9.41	40	7.75251e+06	6.74545e+06	0.87
	K.YGASIGEFIDK.L		600.306	1199.59	-8.34	57	3.153e+06	2214090	0.7
	R.EK#AQQALVQK.R	acetyl (K)	592.841	1184.66	-8.45	44	3.59919e+06	1.02188e+06	0.28
	R.HYLFDVQR.N		539.283	1077.55	-9.29	27	9.67179e+06	1.05848e+07	1.09
	R.LGLIPEEFFQFLYPK.T		921.006	1840.99	-8.7	66	47166526	4.37106e+07	0.93
	R.LGLIPEEFFQFLYPK.T		614.341	1840.99	-9.78	44	1.43264e+06	1.34831e+06	0.94
$29-1	sp|Q8VHF5|CISY_RAT	Citrate synthase, mitochondrial OS=Rattus norvegicus GN=Cs PE=1 SV=1	19	8	1.94306e+07	1.82592e+07	0.9397
	K.DILSNLIPK.E		506.81	1012.6	-7.91	44	1.12292e+07	9.46868e+06	0.84
	K.GLVYETSVLDPDEGIR.F		881.955	1762.89	-8.51	66	1.82592e+07	1.77439e+07	0.97
	K.IVPNILLEQGK.A		614.381	1227.74	-8.15	36	4930962	6.73082e+06	1.37
	K.LVAQLYK.I		417.762	834.508	-9.6	34	7618041	7.36113e+06	0.97
	R.ALGFPLERPK.S		564.337	1127.66	-7.1	31	5.81394e+06	6.38373e+06	1.1
	R.ALGFPLERPK.S		376.561	1127.66	-8.88	23	5.96778e+06	4.77261e+06	0.8
	R.AYAEGINR.T		447.232	893.448	-8.96	38	7.55524e+06	7.75697e+06	1.03
	R.EGSSIGAIDSK.L		532.272	1063.53	-8.47	45	17973512	1.59991e+07	0.89
	R.VVPGYGHAVLR.K		584.341	1167.66	-8.57	43	6.12696e+06	6.1495e+06	1
$30-1	sp|Q9WVK7|HCDH_RAT	Hydroxyacyl-coenzyme A dehydrogenase, mitochondrial OS=Rattus norvegicus GN=Hadh PE=2 SV=1	17	8	1.60964e+07	1.28664e+07	0.7993
	K.AADEFVEK.T		454.726	908.436	-7.71	36	9.00026e+06	7.05207e+06	0.78
	K.DTPGFIVNR.L		509.774	1018.53	-8.84	45	1.28664e+07	1.00347e+07	0.78
	K.KGIEESLK.R		452.265	903.515	-8.86	38	2.15872e+06	1.30716e+06	0.61
	K.LVEVIK.T		700.468	700.46	-10.01	34	1.63497e+06	1.28411e+06	0.79
	K.LVEVIK.T		350.738	700.46	-10.01	34	8.56269e+06	8.43241e+06	0.98
	K.NELFQR.L		403.716	806.416	-9.93	26	1.52525e+06	1.41878e+06	0.93
	K.TGEGFYK.Y		401.196	801.378	-7.5	31	2.96532e+06	2427839	0.82
	K.TLSSLSTSTDAASVVHSTDLVVEAIVENLK#LK.N	acetyl (K)	1123.95	3369.8	-8.91	48	1.39217e+06	1.26765e+06	0.91
	R.LLVPYLIEAIR.L		652.417	1303.81	-9.98	43	3.25004e+06	5.06666e+06	1.56
$31-1	sp|P13437|THIM_RAT	3-ketoacyl-CoA thiolase, mitochondrial OS=Rattus norvegicus GN=Acaa2 PE=2 SV=1	15	8	1.5125e+07	1.32725e+07	0.8775
	K.HNFTPLAR.V		478.264	955.511	-9.43	21	1.80537e+06	3.0316e+06	1.68
	K.SLDLDPSK.T		437.734	874.452	-9.16	35	4.48744e+06	3.27916e+06	0.73
	K.TNVSGGAIALGHPLGGSGSR.I		603.324	1807.94	-8.3	58	9.86457e+06	8.91906e+06	0.9
	K.TNVSGGAIALGHPLGGSGSR.I		904.482	1807.94	-8.3	84	4632942	4.54657e+06	0.98
	R.GVFIVAAK.R		402.757	804.498	-8.71	38	2.42945e+06	1.73989e+06	0.72
	R.ITAHLVHELR.R		594.852	1188.68	-9.26	65	2.5035e+06	1.90876e+06	0.76
	R.TPFGAYGGLLK.D		562.317	1123.61	-8.91	31	2.17369e+06	1386121	0.64
	R.VGVPTETGALTLNR.L		714.403	1427.79	-8.41	78	1.32725e+07	1.16951e+07	0.88
	R.YALQSQQR.W		497.265	993.511	-10.08	44	3.74794e+06	2.99305e+06	0.8
$32-1	sp|P35435|ATPG_RAT	ATP synthase subunit gamma, mitochondrial OS=Rattus norvegicus GN=Atp5c1 PE=1 SV=2	13	8	2.55133e+07	2.03119e+07	0.7961
	K.HLIIGVSSDR.G		548.814	1096.61	-8.21	54	2.03119e+07	1.63524e+07	0.81
	K.IK#SILYR.T	acetyl (K)	467.795	934.572	-9.64	24	1.65925e+06	558626	0.34
	K.LTLTFNR.T		432.755	864.494	-9.26	21	6.00163e+06	5.45098e+06	0.91
	K.SIK#NIQK.I	acetyl (K)	436.768	872.52	-9.18	23	601082	241834	0.4
	R.THSDQFLVSFK#DVGR.K	acetyl (K)	889.456	1777.89	-9	62	2.43421e+06	609605	0.25
	R.THSDQFLVSFK#DVGR.K	acetyl (K)	593.306	1777.89	-9	41	3.07482e+06	1.22541e+06	0.4
	R.THSDQFLVSFK.D		654.839	1308.66	-9.18	63	9.60516e+06	7.47149e+06	0.78
	R.THSDQFLVSFK.D		436.896	1308.66	-9.18	21	4.01047e+06	3.05898e+06	0.76
	R.VYGTGSLALYEK.A		650.849	1300.68	-8.46	61	3.20161e+06	3.45389e+06	1.08
$33-1	sp|Q01205|ODO2_RAT	Dihydrolipoyllysine-residue succinyltransferase component of 2-oxoglutarate dehydrogenase complex, mitochondrial OS=Rattus norvegicus GN=Dlst PE=1 SV=2	13	8	3.13437e+07	1.24361e+07	0.3968
	K.AAVEDPR.V		379.2	757.384	-9.25	26	738854	575767	0.78
	K.ASAFALQEQPVVNAVIDDATK.E		1094.08	2187.13	-9.15	96	911601	705595	0.77
	K.VEGGTPLFTLR.K		595.338	1189.66	-9.25	54	9.53227e+06	9.09891e+06	0.95
	R.DAFIK#K.N ! K.DAFLK#K.H	acetyl (K)	382.225	763.435	-9.18	24	1.24361e+07	2.80341e+06	0.23
	R.DAFIK#K.N ! K.DAFLK#K.H	acetyl (K)	763.442	763.435	-9.18	34	4.11557e+06	1.1301e+06	0.27
	R.GLVVPVIR.N		426.791	852.567	-9.39	32	5.83853e+06	5003766	0.86
	R.HK#DAFLK#K.H	acetyl (K)	535.808	1070.6	-8.41	22	1.51066e+06	77529.6	0.05
	R.HK#DAFLK.K	acetyl (K)	450.755	900.494	-8.89	23	3.13747e+06	952914	0.3
$34-1	sp|Q3KR86|IMMT_RAT	Mitochondrial inner membrane protein (Fragment) OS=Rattus norvegicus GN=Immt PE=1 SV=1	12	8	4.75182e+06	4.60105e+06	0.9683
	K.AVDEAADALLK.A		558.306	1115.59	-8.97	55	4.10337e+06	3.4635e+06	0.84
	K.KPIQSGPLK.I		484.305	967.593	-9.31	27	1.90996e+06	1.74694e+06	0.91
	K.SLEDALNQTATVTR.Q		759.899	1518.78	-9.22	75	4.7272e+06	4.61145e+06	0.98
	K.VVSQYHELVVQAR.D		509.953	1527.83	-9.17	22	2.68719e+06	3.7669e+06	1.4
	R.GIEQAVQSHAVAEEEAR.K		608.64	1823.89	-8.78	30	4.54118e+06	4.75182e+06	1.05
	R.QTITAQNAAVQAVK.A		721.909	1442.8	-9.02	103	2.34885e+06	1.92826e+06	0.82
	R.SEIQAEQDR.K		538.259	1075.5	-7.45	33	197181	164945	0.84
	R.YSTSSSSGVTAGK.I		616.3	1231.58	-8.94	50	895120	749410	0.84
$35-1	sp|P11884|ALDH2_RAT	Aldehyde dehydrogenase, mitochondrial OS=Rattus norvegicus GN=Aldh2 PE=1 SV=1	11	8	7.03187e+06	6494025	0.9235
	K.TIEEVVGR.A		451.756	902.494	-9.98	38	2.03606e+06	1.90688e+06	0.94
	K.TIPIDGDFFSYTR.H		766.382	1531.74	-7.84	28	2.02766e+06	1.72105e+06	0.85
	K.VAFTGSTEVGHLIQVAAGSSNLK.R		762.749	2286.21	-9.63	46	6494025	5.97625e+06	0.92
	K.YGLAAAVFTK.D		520.797	1040.58	-8.66	54	2.52873e+06	2.46274e+06	0.97
	R.GYFIQPTVFGDVK.D		735.893	1470.76	-9.53	38	1.48721e+06	1247275	0.84
	R.LADLIER.D		415.247	829.478	-9.66	31	1.80103e+06	2.02276e+06	1.12
	R.TEQGPQVDETQFK.K		753.864	1506.71	-8.63	61	6.21419e+06	5.61574e+06	0.9
	R.VVGNPFDSR.T		497.763	994.509	-9.06	30	2.23554e+06	2.35552e+06	1.05
$36-1	sp|P08461|ODP2_RAT	Dihydrolipoyllysine-residue acetyltransferase component of pyruvate dehydrogenase complex, mitochondrial OS=Rattus norvegicus GN=Dlat PE=1 SV=3	15	7	1.53627e+07	1.22161e+07	0.7952
	K.AAPAAAAAAPPGPR.V		594.834	1188.65	-9.26	62	7.1746e+06	6.66891e+06	0.93
	K.DIDSFVPTK.A		511.269	1021.52	-8.82	45	3.65241e+06	2.64175e+06	0.72
	K.GLETIASDVVSLASK.A		745.417	1489.81	-9.4	85	6.41312e+06	4.5074e+06	0.7
	K.ILVPEGTR.D		442.768	884.52	-7.92	22	1.06618e+07	7.96597e+06	0.75
	K.ISVNDFIIK.A		524.811	1048.6	-8.59	37	3.2317e+06	2.64239e+06	0.82
	R.VAPTPAGVFIDIPISNIR.R		627.366	1880.06	-10.11	30	1.29356e+06	1.05426e+06	0.82
	R.VAPTPAGVFIDIPISNIR.R		940.545	1880.06	-9.58	86	1.22161e+07	9.93192e+06	0.81
	R.VFVSPLAK.K		430.77	860.524	-9.31	20	2.25692e+06	2.9104e+06	1.29
$37-1	sp|Q9Z2L0|VDAC1_RAT	Voltage-dependent anion-selective channel protein 1 OS=Rattus norvegicus GN=Vdac1 PE=1 SV=4	13	7	1.85267e+07	1.38501e+07	0.7476
	K.GYGFGLIK.L		427.747	854.477	-9.37	30	2179654	1.54613e+06	0.71
	K.LTFDSSFSPNTGK.K		700.845	1400.67	-8.57	70	1.29301e+07	9.52529e+06	0.74
	K.LTLSALLDGK.N		515.816	1030.61	-8.74	65	1.38501e+07	1.03132e+07	0.74
	K.LTLSALLDGK.N		1030.62	1030.61	-9.71	25	1.07934e+06	637739	0.59
	K.TDEFQLHTNVNDGTEFGGSIYQK.V		867.408	2600.19	-6.93	55	1.39014e+06	1.27048e+06	0.91
	K.VNNSSLIGLGYTQTLKPGIK.L		701.739	2103.18	-9.04	25	1.1355e+06	1009066	0.89
	R.VTQSNFAVGYK.T		607.32	1213.62	-9.07	62	7.03588e+06	6.70475e+06	0.95
$38-1	sp|Q6UPE1|ETFD_RAT	Electron transfer flavoprotein-ubiquinone oxidoreductase, mitochondrial OS=Rattus norvegicus GN=Etfdh PE=2 SV=1	12	7	1.02825e+07	9.79431e+06	0.9525
	K.GAPLNTPVTEDR.F		635.332	1269.64	-9.46	50	9.79431e+06	9.45694e+06	0.97
	K.GIATNDVGIQK.D		560.316	1119.61	-8.94	58	4.02295e+06	4.95676e+06	1.23
	K.SGSLAAEAIFK.Q		547.303	1093.59	-8.24	59	3.47442e+06	2.90832e+06	0.84
	K.TAGLHVTEYEDNLK.Q		795.402	1589.78	-9.44	46	2.46309e+06	2.45925e+06	1
	R.ALNEGGLQSIPK.L		613.847	1226.67	-8.97	59	7.48517e+06	6.25336e+06	0.84
	R.FAILTEK.H		411.246	821.477	-8.53	23	2.70456e+06	2.28028e+06	0.84
	R.NLSIYDGPEQR.F		646.324	1291.63	-8.52	37	4.29368e+06	4.92256e+06	1.15
$39-1	sp|Q02253|MMSA_RAT	Methylmalonate-semialdehyde dehydrogenase [acylating], mitochondrial OS=Rattus norvegicus GN=Aldh6a1 PE=1 SV=1	11	7	7.54591e+06	5.82723e+06	0.7722
	K.EEIFGPVLVVLETETLDEAIK.I		1172.64	2344.25	-8.96	89	4.8982e+06	3.41799e+06	0.7
	K.EEIFGPVLVVLETETLDEAIK.I		782.097	2344.25	-9.39	69	5.82723e+06	3.09876e+06	0.53
	K.EGASILLDGR.K		515.786	1030.55	-9.71	23	5.72482e+06	4387413	0.77
	K.QGIQFYTQLK.T		613.338	1225.66	-8.98	24	2.36165e+06	1.93784e+06	0.82
	K.TLADAEGDVFR.G		597.299	1193.58	-8.39	44	4.41168e+06	3.55675e+06	0.81
	R.LITLEQGK.T		451.276	901.535	-8.88	42	4.57074e+06	3.83895e+06	0.84
	R.VNAGDQPGADLGPLITPQAK.E		981.528	1962.03	-9.18	60	3.85742e+06	4.15348e+06	1.08
	R.YQQLIK.E		396.739	792.461	-10.11	24	2.97481e+06	2.53573e+06	0.85
$40-1	sp|Q63704|CPT1B_RAT	Carnitine O-palmitoyltransferase 1, muscle isoform OS=Rattus norvegicus GN=Cpt1b PE=1 SV=1	10	7	9.15037e+06	8159428	0.8917
	K.ETDLLQHLSESR.H		714.367	1427.71	-9.81	37	2.04159e+06	2.24802e+06	1.1
	K.LAALTAGGR.V		415.252	829.489	-8.45	42	2.11213e+06	1963076	0.93
	K.LPVPSVPATIHR.Y		429.595	1286.76	-9.33	38	5.04965e+06	4.21427e+06	0.83
	K.LSSSETNALR.F		539.285	1077.55	-7.43	50	3.29033e+06	2.56419e+06	0.78
	R.ILDDTSPPQPGEEK.L		763.381	1525.74	-9.84	73	8159428	7.56225e+06	0.93
	R.QALLDIADLFK.I		623.862	1246.7	-9.63	56	1.96118e+06	1389508	0.71
$41-1	sp|P63039|CH60_RAT	60 kDa heat shock protein, mitochondrial OS=Rattus norvegicus GN=Hspd1 PE=1 SV=1	9	7	2.94274e+06	2.56063e+06	0.8702
	K.IGIEIIK.R		393.264	785.513	-8.92	37	1344933	1.01758e+06	0.76
	K.LSDGVAVLK.V		451.276	901.535	-8.88	38	1.05049e+06	1.01777e+06	0.97
	K.VGEVIVTK.D		422.765	844.514	-9.48	64	2.07068e+06	1.55287e+06	0.75
	K.VGGTSDVEVNEK.K		617.308	1233.6	-9.74	80	2.56063e+06	2.2195e+06	0.87
	K.VGLQVVAVK.A		456.803	912.588	-9.87	38	2.41977e+06	2.07447e+06	0.86
	R.TALLDAAGVASLLTTAEAVVTEIPK.E		818.803	2454.37	-8.97	72	1.82715e+06	1.76401e+06	0.97
	R.VTDALNATR.A		480.764	960.511	-8.34	54	2.16992e+06	2.06842e+06	0.95
$42-1	sp|Q704S8|CACP_RAT	Carnitine O-acetyltransferase OS=Rattus norvegicus GN=Crat PE=1 SV=1	9	7	3.54276e+06	2.77473e+06	0.7832
	K.LIEGVLDFK.S		517.305	1033.59	-8.72	32	1.74227e+06	1.42138e+06	0.82
	K.LSPDAFIQIALQLAYYR.I		661.37	1982.07	-9.59	45	196929	196106	1
	R.LPVPPLQQSLDHYLK.A		583.335	1747.97	-8.59	20	3.46406e+06	3.54276e+06	1.02
	R.SASTDSLAFVK.G		563.298	1125.58	-8.89	50	2.52653e+06	1.88692e+06	0.75
	R.TLLQNHPR.A		489.783	978.548	-9.21	26	645551	587769	0.91
	R.VPGLK#QDSVVNFLK.S	acetyl (K)	793.459	1585.89	-8.83	59	3.17959e+06	396481	0.12
	R.VSDDVYR.S		427.211	853.405	-9.39	30	183394	252177	1.38
$43-1	sp|Q09073|ADT2_RAT	ADP ATP translocase 2 OS=Rattus norvegicus GN=Slc25a5 PE=1 SV=3	15	6	1.60129e+08	1.21655e+08	0.7597
	K.LLLQVQHASK.Q		568.848	1136.68	-8.81	39	9.77869e+07	6.86213e+07	0.7
	K.LLLQVQHASK.Q		379.569	1136.68	-9.69	26	1.21655e+08	8.43029e+07	0.69
	K.TAVAPIER.V		428.753	856.489	-9.35	41	1.04965e+08	9.8052e+07	0.93
	R.GNLANVIR.Y		428.758	856.5	-9.35	45	7.34178e+07	59241561	0.81
	R.YFPTQALNFAFK#DK.Y	acetyl (K)	866.449	1731.87	-9.24	73	7.32867e+06	5.76359e+06	0.79
	R.YFPTQALNFAFK.D		723.881	1446.74	-8.3	63	1.19537e+08	9.35856e+07	0.78
$44-1	sp|P31399|ATP5H_RAT	ATP synthase subunit d, mitochondrial OS=Rattus norvegicus GN=Atp5h PE=1 SV=3	14	6	5.87142e+07	2.18236e+07	0.3717
	K.IPVPEDK.Y		399.228	797.44	-8.79	46	7.24092e+06	5724092	0.79
	K.YNALK#IPVPEDK.Y	acetyl (K)	714.897	1428.77	-9.11	44	2.6614e+06	426004	0.16
	K.YTALVDAEEK.E		569.79	1138.56	-8.79	42	7.75619e+06	7.84444e+06	1.01
	R.ANVDK#PGLVDDFK.N	acetyl (K)	730.382	1459.74	-8.91	41	3.51328e+06	1209935	0.34
	R.ANVDKPGLVDDFK#NK.Y	acetyl (K)	567.971	1701.88	-8.82	39	2.18236e+07	5.70651e+06	0.26
	R.ANVDKPGLVDDFK#NK.Y	acetyl (K)	851.452	1701.88	-9.41	81	1.23314e+07	2.78543e+06	0.23
	R.ANVDKPGLVDDFK.N		473.254	1417.73	-9.18	24	6.84037e+06	5.07602e+06	0.74
$45-1	sp|P14408|FUMH_RAT	Fumarate hydratase, mitochondrial OS=Rattus norvegicus GN=Fh PE=1 SV=1	13	6	1.03454e+07	9.38238e+06	0.9069
	K.EFAQVIK.I		834.481	834.472	-9.6	22	404686	730544	1.81
	K.K#PVHPNDHVNK.S	acetyl (K)	442.906	1326.69	-8.3	26	678024	189344	0.28
	K.K#PVHPNDHVNK.S	acetyl (K)	663.855	1326.69	-8.3	66	463212	106337	0.23
	K.KPVHPNDHVNK.S		642.851	1284.68	-9.35	46	169729	138911	0.82
	K.VAALTGLPFVTAPNK.F		749.942	1498.86	-8.68	73	9.38238e+06	8.20923e+06	0.87
	R.AAAEVNQEYGLDPK.I		752.875	1504.73	-8.65	45	3.67526e+06	3846730	1.05
	R.FLGSGPR.S		367.207	733.399	-9.56	35	2.91614e+06	2.90439e+06	1
	R.IEYDTFGELK.V		607.807	1214.59	-9.06	53	4.99951e+06	4.62539e+06	0.93
$46-1	sp|P62738|ACTA_RAT	Actin, aortic smooth muscle OS=Rattus norvegicus GN=Acta2 PE=2 SV=1	12	6	5.57078e+07	3.1833e+07	0.5714
$46-2	sp|P68136|ACTS_RAT	Actin, alpha skeletal muscle OS=Rattus norvegicus GN=Acta1 PE=1 SV=1	12	6	5.57078e+07	3.1833e+07	0.5714
$46-3	sp|P68035|ACTC_RAT	Actin, alpha cardiac muscle 1 OS=Rattus norvegicus GN=Actc1 PE=2 SV=1	12	6	5.57078e+07	3.1833e+07	0.5714
	K.AGFAGDDAPR.A		488.732	976.448	-8.2	62	1.22591e+07	8.13488e+06	0.66
	K.IIAPPER.K		398.244	795.472	-8.81	21	1.34759e+07	6.43833e+06	0.48
	K.QEYDEAGPSIVHR.K		750.866	1500.71	-10	51	1.42961e+06	848811	0.59
	K.SYELPDGQVITIGNER.F		895.958	1790.89	-8.94	63	1.09159e+07	1.01761e+07	0.93
	R.GYSFVTTAER.E		565.783	1130.55	-8.85	47	5.79753e+06	3.94223e+06	0.68
	R.VAPEEHPTLLTEAPLNPK.A		652.693	1956.04	-9.21	31	3.1833e+07	1.77072e+07	0.56
	R.VAPEEHPTLLTEAPLNPK.A		978.534	1956.04	-7.67	55	8.73635e+06	5.11238e+06	0.59
$47-1	sp|Q4V8F9|HSDL2_RAT	Hydroxysteroid dehydrogenase-like protein 2 OS=Rattus norvegicus GN=Hsdl2 PE=2 SV=1	12	6	1.06837e+07	8.45408e+06	0.7913
	K.DGANIVIAAK.T		486.285	971.552	-9.27	56	3.44402e+06	2.51411e+06	0.73
	K.DSLSDEVVR.A		512.263	1023.51	-8.8	28	2.73235e+06	2.37826e+06	0.87
	K.LLGTIYTAAEEIEAAGGK.A		903.987	1806.95	-9.41	84	8.45408e+06	6882464	0.81
	K.SFTGNFIIDENILK.E		805.933	1610.84	-9.94	95	5.2131e+06	2.84834e+06	0.55
	R.KVDIIADAAYSIFK.R		518.629	1553.86	-8.37	37	1.4216e+06	2.42385e+06	1.71
	R.KVDIIADAAYSIFK.R		777.44	1553.86	-9.02	92	2.67348e+06	2.16141e+06	0.81
$48-1	sp|P49432|ODPB_RAT	Pyruvate dehydrogenase E1 component subunit beta, mitochondrial OS=Rattus norvegicus GN=Pdhb PE=1 SV=2	11	6	1.06262e+07	8.56918e+06	0.8064
	K.DFLIPIGK.A		451.775	902.535	-8.87	31	3.67688e+06	3.04024e+06	0.83
	K.DIIFAIK.K		410.257	819.497	-9.77	29	2.69903e+06	1.72125e+06	0.64
	K.ILEDNSIPQVK.D		628.354	1255.69	-7.97	49	8.56918e+06	7.27548e+06	0.85
	K.VFLLGEEVAQYDGAYK.V		903.468	1805.91	-9.97	78	4.16737e+06	2.83846e+06	0.68
$49-1	sp|Q06647|ATPO_RAT	ATP synthase subunit O, mitochondrial OS=Rattus norvegicus GN=Atp5o PE=1 SV=1	11	6	1.00463e+07	8.70576e+06	0.8666
	K.GQILNLEVK.T		1013.61	1013.6	-7.9	20	1.15532e+06	980862	0.85
	K.GQILNLEVK.T		507.308	1013.6	-8.89	41	8.70576e+06	7.5542e+06	0.87
	K.RLDQVEK#ELLR.V	acetyl (K)	720.919	1440.82	-8.33	27	1097306	361716	0.33
	K.TVLNSFLSK.G		504.795	1008.57	-8.93	31	3.45734e+06	3.21028e+06	0.93
	K.VSLAVLNPYIK.R		610.879	1220.74	-9.02	45	3.52297e+06	4.51357e+06	1.28
	R.LDQVEK#ELLR.V	acetyl (K)	642.868	1284.72	-8.57	54	6.84164e+06	2.40006e+06	0.35
	R.YATALYSAASK.Q		575.306	1149.59	-9.58	51	3.40837e+06	4051098	1.19
$50-1	sp|B2GV06|SCOT1_RAT	Succinyl-CoA:3-ketoacid coenzyme A transferase 1, mitochondrial OS=Rattus norvegicus GN=Oxct1 PE=1 SV=1	10	6	6.39184e+06	4373669	0.6843
	K.AAGTTVVEVEEIVDIGSFAPEDIHIPK.I		946.168	2836.46	-9.17	61	4.05252e+06	2.78825e+06	0.69
	K.AAGTTVVEVEEIVDIGSFAPEDIHIPK.I		709.878	2836.46	-9.52	38	649329	323025	0.5
	K.AAGTTVVEVEEIVDIGSFAPEDIHIPK.I		946.165	2836.46	-6	34	4373669	3.06053e+06	0.7
	K.DEADADLINAGK.E		616.3	1231.58	-8.94	24	2.21789e+06	1.15379e+06	0.52
	K.GVFDVDKK.N		454.252	907.488	-8.83	31	1.56216e+06	1.03245e+06	0.66
	R.AGNVIFR.K		388.728	776.441	-9.03	37	3.35804e+06	2.30476e+06	0.69
	R.GQHFILEEAITGDFALVK.A		663.361	1988.05	-9.56	36	1.51109e+06	973671	0.64
	R.QFLSGELEVELTPQGTLAER.I		1111.09	2221.15	-8.56	47	1.00304e+06	1.66868e+06	1.66
$51-1	sp|Q68FY0|QCR1_RAT	Cytochrome b-c1 complex subunit 1, mitochondrial OS=Rattus norvegicus GN=Uqcrc1 PE=1 SV=1	10	6	1.10663e+07	1.00595e+07	0.909
	K.ALSK#DLPK.V	acetyl (K)	457.276	913.535	-9.86	31	3.7269e+06	5620658	1.51
	K.FTGSEIR.V ! R.FTGSEIR.H		405.215	809.415	-7.42	26	1.00595e+07	8.89924e+06	0.88
	K.VVELLADIVQNISLEDSQIEK.E		1178.15	2355.27	-9.77	102	3.43253e+06	3.2715e+06	0.95
	R.TDLTDYLSR.H		542.275	1083.53	-8.31	34	3.34159e+06	3.17941e+06	0.95
$52-1	sp|P11507|AT2A2_RAT	Sarcoplasmic endoplasmic reticulum calcium ATPase 2 OS=Rattus norvegicus GN=Atp2a2 PE=1 SV=1	9	6	8.20381e+06	3.49248e+06	0.4257
	K.DIVPGDIVEIAVGDK.V		770.425	1539.83	-9.75	71	2.36193e+06	868825	0.37
	K.HTDPVPDPR.A		517.262	1033.51	-8.72	25	3.11225e+06	1.46113e+06	0.47
	K.LDEFGEQLSK.V		583.296	1165.57	-8.59	47	2.46768e+06	1.03325e+06	0.42
	K.TLLELVIEQFEDLLVR.I		965.558	1930.09	-9.85	94	711118	327466	0.46
	K.TLLELVIEQFEDLLVR.I		644.042	1930.09	-9.85	88	547160	191798	0.35
	R.IGIFGQDEDVTSK.A		704.858	1408.7	-8.52	53	1.83443e+06	462059	0.25
	R.VDQSILTGESVSVIK.H		787.943	1574.86	-9.53	67	3.49248e+06	1.52589e+06	0.44
$53-1	sp|Q5XIH7|PHB2_RAT	Prohibitin-2 OS=Rattus norvegicus GN=Phb2 PE=1 SV=1	8	6	6.2198e+06	4.58493e+06	0.7372
	K.IVQAEGEAEAAK.M		608.32	1215.62	-8.23	59	4.58493e+06	2.98033e+06	0.65
	R.AQVSLLIR.R		450.292	899.567	-8.9	29	3.19195e+06	2.16011e+06	0.68
	R.ESVFTVEGGHR.A		609.305	1217.59	-8.22	33	1356059	1.39777e+06	1.03
	R.IGGVQQDTILAEGLHFR.I		618.673	1853.99	-9.17	47	3.85903e+06	3.21195e+06	0.83
	R.LGLDYEER.V		497.751	994.484	-10.07	26	995932	1.10493e+06	1.11
	R.VLPSIVNEVLK.S		605.879	1210.74	-8.27	25	1.37436e+06	1.10084e+06	0.8
$54-1	sp|P56741|MYPC_RAT	Myosin-binding protein C, cardiac-type OS=Rattus norvegicus GN=Mybpc3 PE=2 SV=2	7	6	5.70956e+06	2.7459e+06	0.4809
	K.ATLVLQIVDKPSPPLDIR.V		659.064	1975.16	-9.12	35	2.7459e+06	1.59781e+06	0.58
	K.EGQPLAGEEVSIR.N		692.864	1384.71	-8.67	20	1.82239e+06	1.00106e+06	0.55
	K.NPVGEDQVNLTVK.V		706.88	1412.74	-9.21	66	2126943	463844	0.22
	R.AHNVAGPGGPIITK.E		666.381	1331.74	-8.27	49	612715	254212	0.41
	R.LTVELADPDAEVK.W		700.376	1399.73	-8.58	43	2.3298e+06	997323	0.43
	R.NSPTDTILFIR.A		638.855	1276.69	-9.41	23	923083	370024	0.4
$55-1	sp|Q9JM53|AIFM1_RAT	Apoptosis-inducing factor 1, mitochondrial OS=Rattus norvegicus GN=Aifm1 PE=1 SV=1	11	5	2.41611e+06	2.42514e+06	1.0037
	K.SATEQSGTGIR.S		553.781	1106.54	-9.05	59	1.48119e+06	1.28607e+06	0.87
	K.SQASGIEVIQLFPEK.G		823.452	1645.88	-9.73	74	2.05877e+06	2.41611e+06	1.17
	K.TGGLEIDSDFGGFR.V		735.854	1470.69	-8.85	56	2.20887e+06	2.21163e+06	1
	R.RVEHHDHAVVSGR.L		375.449	1498.76	-7.34	27	102437	86790.6	0.85
	R.RVEHHDHAVVSGR.L		501.599	1502.77	-7.32	24	84377.3	84232.5	1
	R.VEHHDHAVVSGR.L		673.844	1346.67	-7.43	46	226330	196196	0.87
	R.VEHHDHAVVSGR.L		448.229	1342.66	-7.45	39	149669	166026	1.11
$56-1	sp|O88267|ACOT1_RAT	Acyl-coenzyme A thioesterase 1 OS=Rattus norvegicus GN=Acot1 PE=1 SV=1	10	5	1.99217e+07	1.10318e+07	0.5538
	K.GPGIGLLGISK.G		506.319	1011.62	-8.91	69	1.10318e+07	6.17323e+06	0.56
	R.ASLLAGK.G		659.415	659.409	-9.11	26	1.86489e+06	1177450	0.63
	R.ATLFLPPEPGPFPGIIDLFGVGGGLLEYR.A		1521.83	3042.63	-8.88	76	6.62e+06	3.50873e+06	0.53
	R.DEK#GALFR.A	acetyl (K)	489.261	977.505	-9.22	35	8.22223e+06	1.67277e+06	0.2
	R.IEYFEEAVNYLR.G		773.39	1545.76	-9.06	96	8.41926e+06	6.18154e+06	0.73
$57-1	sp|P08503|ACADM_RAT	Medium-chain specific acyl-CoA dehydrogenase, mitochondrial OS=Rattus norvegicus GN=Acadm PE=1 SV=1	9	5	9.64179e+06	7.06212e+06	0.7324
	K.AFTGFIVEADTPGIHIGK.K		937.005	1872.99	-9.08	58	1051956	1.07535e+06	1.02
	K.AFTGFIVEADTPGIHIGK.K		625.007	1872.99	-9.62	31	7.06212e+06	4.8722e+06	0.69
	K.AFTGFIVEADTPGIHIGK.K		937.005	1872.99	-9.08	62	4.17569e+06	2.10728e+06	0.5
	K.SGEYPFPLIK.R		575.816	1150.61	-8.7	24	4.29212e+06	3.5624e+06	0.83
	K.VPASK#AFTGFIVEADTPGIHIGK.K	acetyl (K)	799.773	2397.28	-8.76	45	1.15636e+06	1.00563e+06	0.87
	R.EEIIPVAPDYDK.S		694.858	1388.69	-9.37	20	5.2448e+06	4.21239e+06	0.8
	R.TRPTVAAGAVGLAQR.A		734.43	1467.84	-8.86	59	1.49827e+06	1.37388e+06	0.92
$58-1	sp|P16036|MPCP_RAT	Phosphate carrier protein, mitochondrial OS=Rattus norvegicus GN=Slc25a3 PE=1 SV=1	9	5	3.05337e+07	3.14324e+07	1.0294
	K.FGFYEVFK.A		518.766	1036.51	-8.69	33	1.53072e+07	11420044	0.75
	K.GSTASQVLQR.L		523.788	1046.56	-7.65	59	2.83724e+07	3.05337e+07	1.08
	R.IQTQPGYANTLR.E		681.369	1361.72	-8.82	54	22951152	2.41765e+07	1.05
	R.TVEALYK.F		412.236	823.456	-8.51	32	9.18572e+06	8.22885e+06	0.9
$59-1	sp|P20788|UCRI_RAT	Cytochrome b-c1 complex subunit Rieske, mitochondrial OS=Rattus norvegicus GN=Uqcrfs1 PE=1 SV=2	9	5	1.04896e+07	1.03175e+07	0.9836
	K.EIDQEAAVEVSQLR.D		793.912	1586.8	-8.83	73	1.03175e+07	1.01054e+07	0.98
	K.EIDQEAAVEVSQLR.D		529.611	1586.8	-8.83	29	953322	792885	0.83
	K.LSDIPEGK.N		429.737	858.457	-9.33	20	5.72788e+06	5.34638e+06	0.93
	K.VPDFSDYR.R		499.738	998.458	-9.02	25	7.7511e+06	8.20352e+06	1.06
	R.DPQHDLER.V		505.244	1009.47	-8.92	25	1.6743e+06	1.94319e+06	1.16
	R.GKPLFVR.H		408.762	816.509	-8.58	23	4.74393e+06	3.35414e+06	0.71
$60-1	sp|Q5BK63|NDUA9_RAT	NADH dehydrogenase [ubiquinone] 1 alpha subcomplex subunit 9, mitochondrial OS=Rattus norvegicus GN=Ndufa9 PE=1 SV=2	9	5	3.20091e+06	3.64459e+06	1.1386
	K.AVQHSNVVINLIGR.E		760.446	1519.87	-9.22	82	2.89263e+06	3.19489e+06	1.1
	K.TFAFTGPNR.Y		507.766	1014.51	-8.88	23	2.21097e+06	2.00258e+06	0.91
	R.NFDFEDVFVNIPR.A		808.407	1615.79	-9.91	46	2.38936e+06	3.20091e+06	1.34
	R.SSVSGVVATVFGATGFLGR.Y		604.666	1811.97	-9.39	68	674883	789091	1.17
	R.YVVNHLGR.M		481.276	961.535	-9.37	20	933976	1.27403e+06	1.36
$61-1	sp|Q64591|DECR_RAT	2,4-dienoyl-CoA reductase, mitochondrial OS=Rattus norvegicus GN=Decr1 PE=1 SV=2	9	5	3.62939e+07	2.23198e+07	0.615
	K.ATAEEITSK.T		475.25	949.484	-8.43	53	8.54308e+06	5.48795e+06	0.64
	K.QLIK#AQK.G	acetyl (K)	435.779	870.541	-9.2	22	1.54237e+06	312669	0.2
	K.VAFITGGGTGLGK.A		589.338	1177.66	-9.35	63	1.70538e+07	1.13848e+07	0.67
	R.FDGGEEVFLSGEFNSLK.K		937.953	1874.88	-8.54	64	3.74179e+06	1.67247e+06	0.45
	R.FNIIQPGPIK.T		563.84	1126.66	-8.88	51	2.23198e+07	13100288	0.59
$62-1	sp|P13086|SUCA_RAT	Succinyl-CoA ligase [ADP GDP-forming] subunit alpha, mitochondrial OS=Rattus norvegicus GN=Suclg1 PE=2 SV=2	7	5	1.41327e+07	1.19233e+07	0.8437
	K.AKPVVSFIAGITAPPGR.R		561.003	1680.98	-8.33	21	1.19233e+07	1.02912e+07	0.86
	K.AKPVVSFIAGITAPPGR.R		841.001	1680.98	-8.33	80	5.10545e+06	4.53632e+06	0.89
	K.HLGLPVFNTVK.E		612.865	1224.71	-8.99	34	6.00457e+06	4.52397e+06	0.75
	K.LVGGTTPGK.G		415.247	829.478	-9.66	33	5.39126e+06	4.32225e+06	0.8
	K.QGTFHSQQALEYGTK.L		565.615	1694.81	-10.04	23	1.36355e+06	1.17145e+06	0.86
$63-1	sp|Q561S0|NDUAA_RAT	NADH dehydrogenase [ubiquinone] 1 alpha subcomplex subunit 10, mitochondrial OS=Rattus norvegicus GN=Ndufa10 PE=1 SV=1	5	5	2.88686e+06	3.41515e+06	1.183
	K.VVEDIEYLNYNK.G		749.882	1498.74	-8.68	55	1.60702e+06	2.03959e+06	1.27
	K.YAPGYNADVGDK.W		635.297	1269.57	-8.67	40	1.70993e+06	2.06998e+06	1.21
	R.LLQYSDALEHLLSTGQGVVLER.S		814.447	2441.3	-8.61	49	2.45051e+06	2.88686e+06	1.18
	R.YGLLASILGDK.T		575.335	1149.65	-9.58	63	1.47749e+06	1.18478e+06	0.8
$64-1	sp|P81155|VDAC2_RAT	Voltage-dependent anion-selective channel protein 2 OS=Rattus norvegicus GN=Vdac2 PE=1 SV=2	12	4	7.52366e+06	7.75042e+06	1.0301
	K.GFGFGLVK.L		412.741	824.467	-8.5	22	1.85857e+06	1.36078e+06	0.73
	K.LTFDTTFSPNTGK.K		714.861	1428.7	-9.11	46	4.00003e+06	4.53693e+06	1.13
	K.LTLSALVDGK.S ! K.LTLSALVDGK.N		508.808	1016.6	-8.86	60	6.59489e+06	7.52366e+06	1.14
	K.LTLSALVDGK.S ! K.LTLSALVDGK.N		1020.62	1020.61	-9.81	27	1.79013e+06	1.91051e+06	1.07
	K.YQLDPTASISAK.V		647.344	1293.67	-8.51	30	5.04307e+06	3.87049e+06	0.77
$65-1	sp|P09605|KCRS_RAT	Creatine kinase S-type, mitochondrial OS=Rattus norvegicus GN=Ckmt2 PE=1 SV=2	10	4	1.9785e+07	2.00579e+07	1.0138
	K.ILENLR.G ! K.ILENLR.L		379.236	757.457	-7.93	35	1.57153e+07	1.24797e+07	0.79
	K.ILENLR.G ! K.ILENLR.L		757.464	757.457	-9.25	27	3.71672e+06	3.18189e+06	0.86
	K.ITHGQFDER.Y		551.773	1102.53	-9.08	46	1.794e+07	1.90299e+07	1.06
	K.ITHGQFDER.Y		368.185	1102.53	-9.08	22	12887974	1.30675e+07	1.01
	R.GTGGVDTAAVADVYDISNIDR.I		1055.02	2109.01	-9.01	82	1.93307e+07	1.9785e+07	1.02
	R.YVLSSR.V		362.707	724.399	-9.68	21	6.05718e+06	6910537	1.14
$66-1	sp|P97700|M2OM_RAT	Mitochondrial 2-oxoglutarate malate carrier protein OS=Rattus norvegicus GN=Slc25a11 PE=2 SV=3	9	4	6.39504e+06	5.8177e+06	0.9097
	K.NVFNALIR.I		473.782	946.547	-9.52	30	1869564	1.78739e+06	0.96
	K.TSFHALTSILK.A		609.354	1217.69	-9.04	49	3.71938e+06	2.56883e+06	0.69
	K.TSFHALTSILK.A		406.572	1217.69	-9.04	25	1.08127e+06	925302	0.86
	R.LGIYTVLFER.L		605.851	1210.68	-9.09	67	5.8177e+06	5321038	0.91
	R.LTGADGTPPGFLLK.A		693.892	1386.76	-8.66	51	3.08943e+06	2871721	0.93
$67-1	sp|P62898|CYC_RAT	Cytochrome c, somatic OS=Rattus norvegicus GN=Cycs PE=1 SV=2	8	4	6.34157e+06	6.09634e+06	0.9613
	K.TGPNLHGLFGR.K		584.82	1168.62	-8.56	39	3.98044e+06	5.10658e+06	1.28
	K.TGPNLHGLFGR.K		390.216	1168.62	-8.56	31	5145888	5123804	1
	K.TGQAAGFSYTDANK.N		715.839	1430.65	-9.79	56	6.09634e+06	5.44333e+06	0.89
	R.ADLIAYLK.K		453.773	906.529	-8.83	41	2.83349e+06	2339677	0.83
	R.KTGQAAGFSYTDANK.N		779.886	1558.75	-8.99	74	1.52466e+06	1250675	0.82
$68-1	sp|Q99NA5|IDH3A_RAT	Isocitrate dehydrogenase [NAD] subunit alpha, mitochondrial OS=Rattus norvegicus GN=Idh3a PE=1 SV=1	7	4	1.92258e+07	1.47885e+07	0.7692
	K.LITEGASK.R		409.739	818.462	-8.56	22	992070	819387	0.83
	K.TPYTDVNIVTIR.E		696.387	1391.75	-9.35	62	1.47885e+07	1.13429e+07	0.77
	R.NVTAIQGPGGK.W		521.293	1041.57	-8.65	44	3.77741e+06	3.05493e+06	0.81
$69-1	sp|P67779|PHB_RAT	Prohibitin OS=Rattus norvegicus GN=Phb PE=1 SV=1	6	4	2.5382e+06	2.17148e+06	0.8555
	K.AAIISAEGDSK.A		531.282	1061.55	-8.49	60	2.27229e+06	1.61489e+06	0.71
	K.DLQNVNITLR.I		593.338	1185.66	-8.44	44	2.44768e+06	1.71015e+06	0.7
	R.AATFGLILDDVSLTHLTFGK.E		707.06	2119.14	-9.44	35	2.23894e+06	2.5382e+06	1.13
	R.FDAGELITQR.E		575.304	1149.59	-8.71	37	1.97733e+06	1.83991e+06	0.93
$70-1	sp|P10888|COX41_RAT	Cytochrome c oxidase subunit 4 isoform 1, mitochondrial OS=Rattus norvegicus GN=Cox4i1 PE=1 SV=1	5	4	17373572	2.15423e+07	1.2399
	K.LLSASQK#ALK.E	acetyl (K)	550.842	1100.67	-8.18	44	4.60081e+06	1.14954e+06	0.25
	K.SEDYALPSYVDR.R		709.839	1418.66	-9.17	61	1.17213e+07	17373572	1.48
	K.VNPIQGFSAK.W		532.802	1064.59	-8.46	29	7.81643e+06	1.02174e+07	1.31
	R.DYPLPDVAHVK.L		629.341	1257.66	-9.55	42	1.13863e+07	1.2593e+07	1.11
$71-1	sp|P11951|CX6C2_RAT	Cytochrome c oxidase subunit 6C-2 OS=Rattus norvegicus GN=Cox6c2 PE=1 SV=3	7	3	1.1887e+07	1.06917e+07	0.8994
	K.AYADFYR.N		453.216	905.415	-9.95	31	4.92799e+06	5.26249e+06	1.07
	K.FGVAEPR.K		388.213	775.41	-9.04	42	1.06917e+07	9.23398e+06	0.86
$72-1	sp|P26284|ODPA_RAT	Pyruvate dehydrogenase E1 component subunit alpha, somatic form, mitochondrial OS=Rattus norvegicus GN=Pdha1 PE=1 SV=2	6	3	2.48541e+07	2.24368e+07	0.9027
	R.AILAELTGR.R		472.287	943.557	-8.49	49	5.4783e+06	4.47627e+06	0.82
	R.LEEGPPVTTVLTR.E		706.4	1411.78	-9.21	58	2.24368e+07	2.03931e+07	0.91
	R.TREEIQEVR.S		580.312	1159.61	-8.63	30	2.51579e+06	2.04013e+06	0.81
$73-1	sp|P29419|ATP5I_RAT	ATP synthase subunit e, mitochondrial OS=Rattus norvegicus GN=Atp5i PE=1 SV=3	6	3	1.6201e+07	1.31869e+07	0.814
	M.VPPVQVSPLIK.F		588.877	1176.74	-9.36	33	1.31869e+07	10587356	0.8
	R.YSYLKPR.A		463.763	926.509	-8.64	21	1.65161e+06	2511134	1.52
$74-1	sp|Q499N5|ACSF2_RAT	Acyl-CoA synthetase family member 2, mitochondrial OS=Rattus norvegicus GN=Acsf2 PE=2 SV=1	6	3	2.21802e+06	1.7817e+06	0.8033
	K.HPQVQEAQVVGVK.D		709.897	1418.78	-7.76	66	1.35177e+06	1.10432e+06	0.82
	R.AASGLLSIGLR.K		529.327	1057.64	-9.46	55	1.7817e+06	1.43485e+06	0.81
	R.LPDLTTVISVDAPLPGTLLLDEVVAAGGK.E		958.884	2874.61	-9.74	62	915209	732911	0.8
	R.LPDLTTVISVDAPLPGTLLLDEVVAAGGK.E		958.884	2874.61	-9.4	64	1.32517e+06	675118	0.51
$75-1	sp|P56571|ES1_RAT	ES1 protein homolog, mitochondrial OS=Rattus norvegicus PE=1 SV=2	5	3	6.62801e+06	6.34203e+06	0.9569
	K.GVEVTVGHEQEEGGK.W		777.881	1554.74	-9.01	58	1227428	922639	0.75
	K.GVTEAHVDQK#NK.V	acetyl (K)	684.356	1367.69	-9.51	45	337900	111280	0.33
	K.ITNLAQLSAANHDAAIFPGGFGAAK.N		819.104	2455.27	-9.78	36	6.34203e+06	6.12842e+06	0.97
$76-1	sp|Q9Z1P2|ACTN1_RAT	Alpha-actinin-1 OS=Rattus norvegicus GN=Actn1 PE=1 SV=1	5	3	8.58312e+06	4.92539e+06	0.5738
	K.AGTQIENIEEDFR.D		761.37	1521.72	-8.55	89	4.92539e+06	2.81558e+06	0.57
	K.KHEAFESDLAAHQDR.V ! R.KHEAFESDLAAHQDR.V		439.216	1753.83	-7.42	36	2.7574e+06	1.68328e+06	0.61
	R.FAIQDISVEETSAK.E		769.398	1537.77	-9.11	56	3.21312e+06	1.77382e+06	0.55
$77-1	sp|O70351|HCD2_RAT	3-hydroxyacyl-CoA dehydrogenase type-2 OS=Rattus norvegicus GN=Hsd17b10 PE=1 SV=3	4	3	1.4423e+07	2.56448e+07	1.778
	K.GLVAVITGGASGLGLSTAK.R		836.494	1671.96	-9.58	93	4.59159e+06	4.35124e+06	0.95
	R.VINVNLIGTFNVIR.L		786.475	1571.93	-9.55	78	1.48605e+06	1.4423e+07	9.71
$78-1	sp|P15651|ACADS_RAT	Short-chain specific acyl-CoA dehydrogenase, mitochondrial OS=Rattus norvegicus GN=Acads PE=1 SV=2	4	3	5.79165e+06	4.60105e+06	0.7944
	R.HAFGAPLTK#LQNIQFK.L	acetyl (K)	619.018	1855.02	-8.09	28	1.73161e+06	540001	0.31
	R.HAFGAPLTK.L		471.268	941.52	-8.51	22	4.60105e+06	3.4366e+06	0.75
	R.ITEIYEGTSEIQR.L		769.896	1538.77	-9.1	67	4.46994e+06	4.09978e+06	0.92
$79-1	sp|P21396|AOFA_RAT	Amine oxidase [flavin-containing] A OS=Rattus norvegicus GN=Maoa PE=1 SV=1	4	3	4.11279e+06	3.28089e+06	0.7977
	K.YVISAIPPILTAK.I		693.43	1385.84	-8.67	45	3.28089e+06	2.49694e+06	0.76
	R.NQLIQR.L		386.231	771.447	-9.09	27	1.07516e+06	1.22483e+06	1.14
$80-1	sp|Q5XIF3|NDUS4_RAT	NADH dehydrogenase [ubiquinone] iron-sulfur protein 4, mitochondrial OS=Rattus norvegicus GN=Ndufs4 PE=1 SV=1	4	3	4.37573e+06	4.3987e+06	1.0052
	K.LDVTPLTGVPEEHIK.T		549.976	1647.9	-9.72	31	4.34189e+06	4.37573e+06	1.01
	K.LDVTPLTGVPEEHIK.T		824.46	1647.9	-9.72	52	1.99131e+06	1.80865e+06	0.91
	R.DTQLITVDEK.L		581.31	1161.6	-9.48	27	2.25467e+06	2.33585e+06	1.04
	R.IFVPAR.N		351.723	702.43	-9.98	20	1322315	1.46551e+06	1.11
$81-1	sp|Q641Y2|NDUS2_RAT	NADH dehydrogenase [ubiquinone] iron-sulfur protein 2, mitochondrial OS=Rattus norvegicus GN=Ndufs2 PE=1 SV=1	4	3	4.29772e+06	4.23377e+06	0.9851
	K.APGFAHLAGLDK.M		598.83	1196.64	-8.36	52	2.11109e+06	2.1916e+06	1.04
	K.LLNIQPPPR.A		524.325	1047.63	-9.55	29	4.23377e+06	4.08422e+06	0.96
	R.VLFGEITR.I		467.776	934.536	-8.57	41	3.43731e+06	3.42405e+06	1
$82-1	sp|Q9R1Z0|VDAC3_RAT	Voltage-dependent anion-selective channel protein 3 OS=Rattus norvegicus GN=Vdac3 PE=1 SV=2	7	2	7.52366e+06	7.22749e+06	0.9606
	K.LTLSALVDGK.S ! K.LTLSALVDGK.N		508.808	1016.6	-8.86	60	6.59489e+06	7.52366e+06	1.14
	K.LTLSALVDGK.S ! K.LTLSALVDGK.N		1020.62	1020.61	-9.81	27	1.79013e+06	1.91051e+06	1.07
	K.LTVDTIFVPNTGK.K		704.902	1408.78	-9.23	28	7.18553e+06	5.76443e+06	0.8
$83-1	sp|Q62651|ECH1_RAT	Delta(3,5)-Delta(2,4)-dienoyl-CoA isomerase, mitochondrial OS=Rattus norvegicus GN=Ech1 PE=1 SV=2	6	2	1.10681e+07	7.14224e+06	0.6453
	K.HVLHVQLNRPEK.R		490.621	1469.83	-8.85	25	7.14224e+06	4.56923e+06	0.64
	K.HVLHVQLNRPEK.R		735.427	1469.83	-8.85	39	2.58912e+06	1.55149e+06	0.6
	R.SLVNELTFTAR.K		625.847	1250.67	-9.6	62	2.48848e+06	2.21966e+06	0.89
$84-1	sp|P00406|COX2_RAT	Cytochrome c oxidase subunit 2 OS=Rattus norvegicus GN=Mtco2 PE=2 SV=2	5	2	1.72536e+07	1.76719e+07	1.0242
	K.TDAIPGR.L		365.202	729.389	-9.61	28	1.20273e+07	1.10215e+07	0.92
	R.LLEVDNR.V		429.742	858.468	-9.33	35	1.58911e+07	1.72536e+07	1.09
	R.LLEVDNR.V		862.485	862.476	-9.29	25	2.10613e+06	2.19336e+06	1.04
$85-1	sp|P16409|MYL3_RAT	Myosin light chain 3 OS=Rattus norvegicus GN=Myl3 PE=2 SV=2	4	2	5.22899e+06	5.62386e+06	1.0755
	K.IEFTPEQIEEFK.E		755.385	1509.75	-9.28	48	3.86872e+06	4.4595e+06	1.15
	R.ALGQNPTQAEVLR.V		698.888	1396.75	-9.31	69	5.07357e+06	5.22899e+06	1.03
$86-1	sp|P35434|ATPD_RAT	ATP synthase subunit delta, mitochondrial OS=Rattus norvegicus GN=Atp5d PE=1 SV=2	4	2	3.87457e+06	3.43335e+06	0.8861
	K.AQSELSGAADEAAR.A		688.333	1375.64	-8.73	77	3.43335e+06	3.34868e+06	0.98
	R.IEANEALVK.A		493.785	986.552	-9.13	46	3.40084e+06	2.70434e+06	0.8
$87-1	sp|P38718|MPC2_RAT	Mitochondrial pyruvate carrier 2 OS=Rattus norvegicus GN=Mpc2 PE=2 SV=1	4	2	2.87135e+06	2.68252e+06	0.9342
	K.LRPLYNHPAGPR.T		464.266	1390.77	-8.63	28	2.46462e+06	1968285	0.8
	K.VELLLPK.K		406.272	811.529	-8.64	36	2.75318e+06	2.87135e+06	1.04
$88-1	sp|P08733|MLRV_RAT	Myosin regulatory light chain 2, ventricular cardiac muscle isoform OS=Rattus norvegicus GN=Myl2 PE=1 SV=2	3	2	3.97526e+07	2.24433e+07	0.5646
	K.GADPEETILNAFK.V		702.86	1404.7	-8.55	52	2.81564e+06	1.58964e+06	0.56
	K.VFDPEGK.G		396.205	791.393	-10.12	27	0	3.97526e+07	50
$89-1	sp|P11661|NU5M_RAT	NADH-ubiquinone oxidoreductase chain 5 OS=Rattus norvegicus GN=Mtnd5 PE=2 SV=2	3	2	6.89695e+06	7.58838e+06	1.1003
	K.STSITQTQLSK.M		597.328	1193.64	-8.38	56	6.18328e+06	6.89695e+06	1.12
	R.YSPLITINENNPNLINPIK.R		1084.1	2167.18	-8.77	84	2.09777e+06	2.03159e+06	0.97
$90-1	sp|P12007|IVD_RAT	Isovaleryl-CoA dehydrogenase, mitochondrial OS=Rattus norvegicus GN=Ivd PE=1 SV=2	3	2	2.2853e+06	1.88457e+06	0.8246
	K.FVQENLAPK.A		523.293	1045.57	-8.62	26	1.88457e+06	1.62979e+06	0.86
	K.TDLTAVPASR.G		515.785	1030.55	-8.74	46	804082	485692	0.6
$91-1	sp|P14604|ECHM_RAT	Enoyl-CoA hydratase, mitochondrial OS=Rattus norvegicus GN=Echs1 PE=1 SV=1	3	2	4.68473e+06	4.44342e+06	0.9485
	K.AFAAGADIK.E		432.239	863.462	-9.28	39	2.55841e+06	1.87537e+06	0.73
	K.AQFGQPEILLGTIPGAGGTQR.L		1056.07	2111.12	-7.58	102	4.61709e+06	4.68473e+06	1.01
$92-1	sp|P19234|NDUV2_RAT	NADH dehydrogenase [ubiquinone] flavoprotein 2, mitochondrial OS=Rattus norvegicus GN=Ndufv2 PE=1 SV=2	3	2	5.41665e+06	6.71064e+06	1.2389
	R.AAAVLPVLDLAQR.Q		670.912	1340.8	-9.7	35	4.2823e+06	5.41665e+06	1.26
	R.QNGWLPISAMNK.V		442.906	1326.7	-3.02	26	685151	152951	0.22
$93-1	sp|P22791|HMCS2_RAT	Hydroxymethylglutaryl-CoA synthase, mitochondrial OS=Rattus norvegicus GN=Hmgcs2 PE=2 SV=1	3	2	7.69782e+06	2.58388e+06	0.3357
	K.APLVLEQGLR.G		548.335	1095.65	-8.22	54	2.58388e+06	827746	0.32
	K.LVSSVSDLPK.R		522.806	1044.59	-9.58	44	1.11267e+06	465371	0.42
$94-1	sp|P14882|PCCA_RAT	Propionyl-CoA carboxylase alpha chain, mitochondrial OS=Rattus norvegicus GN=Pcca PE=1 SV=3	2	2	14102.7	170496	12.0896
	R.DQLLAIASSLFVASQLR.A		918.529	1836.04	-7.08	50	14102.7	170496	12.09
$95-1	sp|P51868|CASQ2_RAT	Calsequestrin-2 OS=Rattus norvegicus GN=Casq2 PE=1 SV=2	2	2	1.44923e+07	5.10525e+06	0.3523
	K.EIVLELVAQVLEHK.N		540.656	1619.94	-9.88	25	5.10525e+06	1.79828e+06	0.35
	R.TIEFDGEFAADVLVEFLLDLIEDPVEIVNNK.L		877.458	3506.78	-7.13	51	109795	46293.2	0.42
$96-1	sp|P97521|MCAT_RAT	Mitochondrial carnitine acylcarnitine carrier protein OS=Rattus norvegicus GN=Slc25a20 PE=1 SV=1	2	2	5.18139e+06	6.21492e+06	1.1995
	K.SVHDLSVPR.V		505.28	1009.54	-8.92	37	1.22046e+06	1.0097e+06	0.83
	R.FQTAPPGK.Y		423.234	845.452	-9.47	25	4209964	5.18139e+06	1.23
$97-1	sp|Q63362|NDUA5_RAT	NADH dehydrogenase [ubiquinone] 1 alpha subcomplex subunit 5 OS=Rattus norvegicus GN=Ndufa5 PE=1 SV=3	2	2	2.39956e+06	1.5725e+06	0.6553
	K.LENLLQGGEVEEVILQAEK.E		1056.07	2111.12	-8.53	83	1.5725e+06	946704	0.6
	R.KYTEQITSEK.L		613.823	1226.63	-8.98	31	637078	624326	0.98
$98-1	sp|Q68FT1|COQ9_RAT	Ubiquinone biosynthesis protein COQ9, mitochondrial OS=Rattus norvegicus GN=Coq9 PE=2 SV=2	2	2	1.6235e+06	1.82331e+06	1.1231
	R.LNHVLEEEQK.L		413.555	1238.64	-8.89	32	1.08452e+06	1342359	1.24
	R.YTDQSGEEEEDYESEEQIQHR.I		867.696	2601.05	-8.46	45	1.52436e+06	1.6235e+06	1.07
$99-1	sp|Q9Z0V6|PRDX3_RAT	Thioredoxin-dependent peroxide reductase, mitochondrial OS=Rattus norvegicus GN=Prdx3 PE=1 SV=2	2	2	4.80414e+06	5.32305e+06	1.108
	K.ELSLDDFK.G		483.747	966.478	-8.29	26	2.31456e+06	2.05968e+06	0.89
	K.HLSVNDLPVGR.S		603.839	1206.66	-8.29	47	4.07714e+06	4.80414e+06	1.18
$100-1	sp|P00762|TRY1_RAT	Anionic trypsin-1 OS=Rattus norvegicus GN=Prss1 PE=1 SV=1	4	1	1.63561e+08	1.68143e+08	1.028
	R.LGEHNINVLEGDEQFINAAK.I		1106.07	2211.1	-8.6	54	5.97607e+07	6.17227e+07	1.03
	R.LGEHNINVLEGDEQFINAAK.I		737.714	2211.1	-9.95	66	1.59209e+08	1.63561e+08	1.03
$102-1	sp|P07895|SODM_RAT	Superoxide dismutase [Mn], mitochondrial OS=Rattus norvegicus GN=Sod2 PE=1 SV=2	3	1	4.37369e+06	3.08471e+06	0.7053
	K.GDVTTQVALQPALK.F		720.914	1440.81	-9.03	59	4.37369e+06	3.08471e+06	0.71
$103-1	sp|P20428|MYOG_RAT	Myogenin OS=Rattus norvegicus GN=Myog PE=2 SV=1	3	1	7.4652e+07	5.04651e+07	0.676
	K.VNEAFEALK.R		512.781	1024.54	-9.77	28	7.4652e+07	5.04651e+07	0.68
$104-1	sp|A9ZSY0|CNTLN_RAT	Centlein (Fragment) OS=Rattus norvegicus GN=Cntln PE=2 SV=1	2	1	1.15028e+07	8.04038e+06	0.699
	K.LLLANEK.I		400.752	800.488	-10.01	25	1.15028e+07	8.04038e+06	0.7
$105-1	sp|D3ZAF6|ATPK_RAT	ATP synthase subunit f, mitochondrial OS=Rattus norvegicus GN=Atp5j2 PE=1 SV=1	2	1	1.30702e+07	1.37251e+07	1.0501
	R.DFTPSGIAGAFR.R		619.818	1238.62	-8.89	49	1.30702e+07	1.37251e+07	1.05
$106-1	sp|O35569|NRG2_RAT	Pro-neuregulin-2, membrane-bound isoform OS=Rattus norvegicus GN=Nrg2 PE=1 SV=1	2	1	490462	485380	0.9896
	R.SLANGPSHPR.L		518.275	1035.53	-8.7	23	490462	485380	0.99
$107-1	sp|P07633|PCCB_RAT	Propionyl-CoA carboxylase beta chain, mitochondrial OS=Rattus norvegicus GN=Pccb PE=2 SV=1	2	1	79504.8	62229.3	0.7827
	K.THTTVSGVAHR.A		583.313	1165.61	-8.59	32	79504.8	62229.3	0.78
$108-1	sp|P21913|DHSB_RAT	Succinate dehydrogenase [ubiquinone] iron-sulfur subunit, mitochondrial OS=Rattus norvegicus GN=Sdhb PE=2 SV=2	2	1	5.2576e+06	3.5794e+06	0.6808
	R.RIDTDLGK.V		459.261	917.505	-9.82	34	5.2576e+06	3.5794e+06	0.68
$109-1	sp|P35171|CX7A2_RAT	Cytochrome c oxidase subunit 7A2, mitochondrial OS=Rattus norvegicus GN=Cox7a2 PE=1 SV=1	2	1	4.18887e+06	3.79156e+06	0.9052
	K.GGTSDALLYR.A		526.777	1052.54	-8.56	30	4.18887e+06	3.79156e+06	0.91
$111-1	sp|Q505J8|SYFA_RAT	Phenylalanine--tRNA ligase alpha subunit OS=Rattus norvegicus GN=Farsa PE=1 SV=1	2	1	1.33739e+06	1.17997e+06	0.8823
	R.VDK#SAADGPR.V	acetyl (K)	529.273	1057.53	-9.47	21	1.33739e+06	1.17997e+06	0.88
$112-1	sp|Q5U203|UBE2F_RAT	NEDD8-conjugating enzyme UBE2F OS=Rattus norvegicus GN=Ube2f PE=2 SV=2	2	1	2.74451e+07	7.94342e+06	0.2894
	R.VSVRDK#LLVK#.E	acetyl (K)	620.891	1240.76	-8.87	24	2.74451e+07	7.94342e+06	0.29
$113-1	sp|Q64194|LICH_RAT	Lysosomal acid lipase cholesteryl ester hydrolase OS=Rattus norvegicus GN=Lipa PE=2 SV=1	2	1	706724	852167	1.2058
	R.LPDLLLEDLFGQK.Q		750.927	1500.83	-9.33	78	706724	852167	1.21
$114-1	sp|Q64595|KGP2_RAT	cGMP-dependent protein kinase 2 OS=Rattus norvegicus GN=Prkg2 PE=2 SV=1	2	1	2.54905e+06	1870561	0.7338
	R.LGIIYR.D		367.736	734.456	-9.54	29	2.54905e+06	1870561	0.73
$115-1	sp|Q6AXV4|SAM50_RAT	Sorting and assembly machinery component 50 homolog OS=Rattus norvegicus GN=Samm50 PE=1 SV=1	2	1	2.40907e+06	1.91885e+06	0.7965
	K.DVVVQHVHFDGLER.T		550.623	1649.84	-8.49	22	2.40907e+06	1.91885e+06	0.8
$116-1	sp|Q6MG62|MSH5_RAT	MutS protein homolog 5 OS=Rattus norvegicus GN=Msh5 PE=2 SV=1	2	1	1.29764e+06	937547	0.7225
	R.ALGGLLK.F		671.452	671.445	-8.95	38	1.29764e+06	937547	0.72
$117-1	sp|Q9JJW3|USMG5_RAT	Up-regulated during skeletal muscle growth protein 5 OS=Rattus norvegicus GN=Usmg5 PE=1 SV=1	2	1	2.49061e+07	1.81055e+07	0.727
	M.AGPESDGQFQFTGIK.K		791.389	1581.75	-9.49	78	2.49061e+07	1.81055e+07	0.73
